# Supplementary material for: Understanding antidepressant change patterns in the UK Biobank
Source: Br J Psychiatry. 2026 Jul 17:1–9. Online ahead of print. doi: 10.1192/bjp.2026.10719 (PMC13384193; doi:10.1192/bjp.2026.10719)
Supplement: Li et al. supplementary material 2 — Li et al. supplementary material [file S0007125026107193sup002.xlsx]

## Sheet: SupplTable6a_Fluoxetine
Supplementary Table 6a. Antidepressant pairs starting from fluoxetine in the depression group
DrugA	DrugB	BETA	P	LowCI	HighCI	N
First --> second antidepressant
fluoxetine	dosulepin	0.364393	0.000351894	0.164548	0.564237	157
fluoxetine	paroxetine	0.520291	4.76264e-12	0.372767	0.667814	323
fluoxetine	clomipramine	-0.233235	0.373024	-0.74639	0.279921	19
fluoxetine	lofepramine	0.28902	0.00365501	0.0941224	0.483917	161
fluoxetine	citalopram	0.942797	1.83016e-105	0.858075	1.02752	1375
fluoxetine	duloxetine	-0.260519	0.0912031	-0.562817	0.0417794	56
fluoxetine	flupentixol	-0.0685874	0.752211	-0.494366	0.357191	29
fluoxetine	venlafaxine	0.216528	0.00251971	0.0760473	0.357008	315
fluoxetine	sertraline	0.169538	0.00204455	0.0617809	0.277294	585
fluoxetine	amitriptyline	-0.477341	0.144207	-1.11801	0.163329	12
fluoxetine	nefazodone	0.158196	0.66059	-0.547929	0.864321	11
fluoxetine	trazodone	0.00260659	0.981505	-0.217776	0.222989	115
fluoxetine	mirtazapine	-0.0328248	0.632983	-0.16755	0.1019	337
fluoxetine	escitalopram	-0.238624	0.0424851	-0.469158	-0.0080892	98
fluoxetine	nortriptyline	0.170012	0.302289	-0.153018	0.493042	55
Second --> third antidepressant
paroxetine	sertraline	-0.0979954	0.666556	-0.543752	0.347761	28
paroxetine	citalopram	0.636458	0.000146939	0.307856	0.96506	78
lofepramine	sertraline	-0.320127	0.285337	-0.907392	0.267137	14
paroxetine	dosulepin	0.361364	0.257585	-0.264243	0.986971	16
lofepramine	paroxetine	1.20927	0.000107968	0.597141	1.82139	17
lofepramine	dosulepin	0.96648	0.00535125	0.286335	1.64663	13
paroxetine	venlafaxine	0.223638	0.327247	-0.223779	0.671054	31
dosulepin	citalopram	0.618723	0.00510682	0.185659	1.05179	38
dosulepin	sertraline	0.27158	0.323233	-0.267261	0.81042	19
lofepramine	citalopram	0.196155	0.368452	-0.231315	0.623626	34
paroxetine	escitalopram	0.323492	0.385568	-0.407228	1.05421	11
trazodone	citalopram	0.459969	0.104112	-0.0947329	1.01467	20
venlafaxine	sertraline	-0.0970444	0.643996	-0.508635	0.314546	32
venlafaxine	citalopram	0.481347	0.00411031	0.152579	0.810115	64
sertraline	trazodone	0.531315	0.104874	-0.110837	1.17347	13
mirtazapine	sertraline	0.43899	0.0272865	0.0492071	0.828773	48
venlafaxine	escitalopram	0.714359	0.0425795	0.0239014	1.40482	11
citalopram	sertraline	1.15086	1.03585e-18	0.895444	1.40628	185
citalopram	mirtazapine	0.952073	3.90856e-10	0.653872	1.25027	117
citalopram	nortriptyline	0.199285	0.581922	-0.510133	0.908703	13
escitalopram	citalopram	1.17278	1.12707e-05	0.649328	1.69624	30
citalopram	duloxetine	0.0291227	0.926763	-0.591855	0.6501	17
Third --> fourth antidepressant
venlafaxine	sertraline	0.201858	0.467817	-0.343066	0.746783	20
paroxetine	citalopram	0.711771	0.0308334	0.0656821	1.35786	18
venlafaxine	citalopram	0.0888276	0.736079	-0.427709	0.605364	23
lofepramine	citalopram	0.396676	0.280777	-0.324155	1.11751	12
sertraline	trazodone	0.490869	0.1529	-0.182219	1.16396	13
citalopram	sertraline	0.708688	0.000313429	0.323276	1.0941	56
citalopram	mirtazapine	0.661017	0.00209697	0.23985	1.08218	44
mirtazapine	venlafaxine	0.666532	0.0354571	0.0453635	1.2877	17
escitalopram	citalopram	1.51486	6.81998e-05	0.769326	2.26039	15
mirtazapine	trazodone	0.564987	0.123737	-0.154413	1.28439	12
Fourth --> fifth antidepressant
venlafaxine	mirtazapine	0.625135	0.111841	-0.145471	1.39574	12
mirtazapine	sertraline	0.548095	0.161092	-0.218453	1.31464	12
citalopram	mirtazapine	0.328344	0.330682	-0.333232	0.98992	16
citalopram	sertraline	1.33473	0.000114647	0.656531	2.01294	21
Fifth --> sixth antidepressant
mirtazapine	sertraline	0.820584	0.0751573	-0.0832163	1.72439	11

## Sheet: SupplTable6b_Citalopram
Supplementary Table 6b. Antidepressant pairs starting from citalopram in the depression group
DrugA	DrugB	BETA	P	LowCI	HighCI	N
First --> second antidepressant
citalopram	fluoxetine	0.972651	3.24529e-58	0.854134	1.09117	638
citalopram	paroxetine	0.0510327	0.688065	-0.1981	0.300165	86
citalopram	escitalopram	0.803295	2.33896e-11	0.567712	1.03888	135
citalopram	lofepramine	0.240597	0.0955687	-0.0423297	0.523524	71
citalopram	venlafaxine	0.160166	0.0712139	-0.0138364	0.334169	205
citalopram	sertraline	0.775745	1.11508e-41	0.663328	0.888162	714
citalopram	mirtazapine	0.335985	5.84646e-07	0.204182	0.467788	446
citalopram	nortriptyline	0.267465	0.136676	-0.0847675	0.619698	50
citalopram	flupentixol	-0.0597253	0.847704	-0.669254	0.549804	14
citalopram	dosulepin	0.36639	0.020889	0.0555174	0.677263	58
citalopram	duloxetine	0.171255	0.231667	-0.109374	0.451883	81
citalopram	trazodone	0.0778226	0.53758	-0.169599	0.325244	96
citalopram	amitriptyline	0.150973	0.634267	-0.471023	0.77297	15
Second --> third antidepressant
venlafaxine	fluoxetine	0.540578	0.0399973	0.0246926	1.05646	24
fluoxetine	trazodone	0.623691	0.0423507	0.0215346	1.22585	18
fluoxetine	mirtazapine	0.280995	0.12845	-0.0812767	0.643267	55
venlafaxine	sertraline	0.107817	0.679061	-0.402927	0.618561	23
paroxetine	fluoxetine	0.447701	0.231379	-0.285478	1.18088	11
fluoxetine	sertraline	1.06936	1.66533e-10	0.741333	1.39739	90
sertraline	mirtazapine	1.07974	4.56329e-09	0.71875	1.44073	83
mirtazapine	venlafaxine	1.2183	1.32961e-06	0.724463	1.71213	31
escitalopram	fluoxetine	0.404944	0.189654	-0.200174	1.01006	16
escitalopram	sertraline	0.0842053	0.786501	-0.525119	0.693529	15
trazodone	sertraline	0.515495	0.146286	-0.179969	1.21096	13
trazodone	mirtazapine	0.615349	0.0947202	-0.106408	1.33711	12
sertraline	duloxetine	0.158375	0.647098	-0.519673	0.836423	14
Third --> fourth antidepressant
fluoxetine	mirtazapine	0.867212	0.00542874	0.255902	1.47852	21
fluoxetine	sertraline	0.305767	0.330851	-0.310535	0.92207	18
sertraline	venlafaxine	0.968638	0.00824005	0.250075	1.6872	14
mirtazapine	sertraline	0.504334	0.121659	-0.13428	1.14295	19

## Sheet: SupplTable6c_Amitriptyline
Supplementary Table 6c. Antidepressant pairs starting from amitriptyline in the non-depression group
DrugA	DrugB	BETA	P	LowCI	HighCI	N
First --> second antidepressant
amitriptyline	clomipramine	2.0456	0.000297308	0.937334	3.15387	17
amitriptyline	citalopram	0.927431	3.17045e-25	0.752254	1.10261	383
amitriptyline	lofepramine	0.580371	0.0351877	0.0402937	1.12045	26
amitriptyline	fluoxetine	0.62815	1.23165e-09	0.425527	0.830772	232
amitriptyline	nortriptyline	3.13579	6.72488e-41	2.67686	3.59472	286
amitriptyline	dosulepin	1.3309	1.56424e-19	1.04235	1.61945	146
amitriptyline	trimipramine	1.273	0.0105865	0.296874	2.24912	11
amitriptyline	imipramine	2.16446	1.0475e-08	1.42318	2.90575	40
amitriptyline	sertraline	0.0482298	0.669637	-0.173332	0.269792	160
amitriptyline	mirtazapine	0.284727	0.0279636	0.0308116	0.538643	132
amitriptyline	duloxetine	2.22161	1.87839e-24	1.79494	2.64828	153
amitriptyline	paroxetine	0.0174654	0.942244	-0.455025	0.489956	28
amitriptyline	escitalopram	-0.131886	0.679061	-0.75665	0.492877	16
amitriptyline	venlafaxine	0.0177182	0.932987	-0.395267	0.430703	39
amitriptyline	trazodone	0.627246	0.00297128	0.21341	1.04108	53
amitriptyline	doxepin	0.594064	0.154598	-0.223893	1.41202	13
Second --> third antidepressant
citalopram	sertraline	0.717351	0.0383632	0.0384451	1.39626	17
citalopram	mirtazapine	1.18012	0.00107659	0.472721	1.88753	19

## Sheet: SupplTable8a_AdChangeDep
Supplementary Table 8a. Association of the number of antidepressant changes with medical conditions in the depression group
ICD	BETA	P	LowCI	HighCI	Mean number of antidepressant change	FDR	Significance	Category	Phenotype	Full Description
F33	0.460809	3.21865e-21	0.366839	0.557779	3.05806	1.30034e-19	yes	F	ad change in depression	Major depressive disorder, recurrent
R52	0.33318	1.5426e-10	0.232888	0.436905	2.74265	1.5388e-09	yes	R	ad change in depression	Pain, unspecified
M79	0.270637	3.2935e-18	0.210283	0.332183	2.59221	8.06407e-17	yes	M	ad change in depression	Other and unspecified soft tissue disorders, not elsewhere classified
G93	0.301249	3.5889e-10	0.208556	0.396858	2.525	3.49378e-09	yes	G	ad change in depression	Other disorders of brain
M18	0.228068	5.71046e-05	0.119001	0.341204	2.47826	0.000237838	yes	M	ad change in depression	Osteoarthritis of first carpometacarpal joint
M47	0.218389	3.96385e-07	0.135141	0.303967	2.47	2.66899e-06	yes	M	ad change in depression	Spondylosis
F41	0.26995	2.98016e-49	0.234345	0.305943	2.44767	6.01992e-47	yes	F	ad change in depression	Other anxiety disorders
M50	0.228199	2.04953e-06	0.135465	0.323856	2.39375	1.15001e-05	yes	M	ad change in depression	Cervical disc disorders
K58	0.214254	4.518e-18	0.166199	0.26305	2.39286	1.07369e-16	yes	K	ad change in depression	Irritable bowel syndrome
R60	0.223806	0.000229426	0.107077	0.345221	2.38	0.000816635	yes	R	ad change in depression	Edema, not elsewhere classified
F32	0.261016	2.20837e-116	0.238881	0.283274	2.37338	1.78436e-113	yes	F	ad change in depression	Major depressive disorder, single episode
F43	0.199881	0.00100822	0.083049	0.321401	2.37	0.00297313	yes	F	ad change in depression	Reaction to severe stress, and adjustment disorders
G43	0.214492	1.33008e-10	0.149751	0.280617	2.36228	1.34338e-09	yes	G	ad change in depression	Migraine
M15	0.199462	4.26754e-07	0.12313	0.277737	2.35565	2.84973e-06	yes	M	ad change in depression	Polyosteoarthritis
N31	0.21279	2.66136e-06	0.125283	0.302886	2.35556	1.44321e-05	yes	N	ad change in depression	Neuromuscular dysfunction of bladder, not elsewhere classified
M54	0.18837	4.36295e-17	0.144756	0.232587	2.34309	9.27702e-16	yes	M	ad change in depression	Dorsalgia
R47	0.257551	7.60719e-07	0.157211	0.361328	2.33088	4.83985e-06	yes	R	ad change in depression	Speech disturbances, not elsewhere classified
K04	0.182813	8.93706e-05	0.0926842	0.275689	2.32941	0.000352251	yes	K	ad change in depression	Diseases of pulp and periapical tissues
K50	0.190165	0.000444221	0.0858752	0.298174	2.3254	0.00148319	yes	K	ad change in depression	Crohn's disease [regional enteritis]
R56	0.234365	1.73929e-05	0.129325	0.34318	2.32258	8.07673e-05	yes	R	ad change in depression	Convulsions, not elsewhere classified
R93	0.187239	4.93086e-06	0.107951	0.268637	2.31674	2.49008e-05	yes	R	ad change in depression	Abnormal findings on diagnostic imaging of other body structures
M51	0.177086	1.61896e-14	0.132207	0.222606	2.30324	2.42245e-13	yes	M	ad change in depression	Thoracic, thoracolumbar, and lumbosacral intervertebral disc disorders
J96	0.212986	0.00018311	0.103475	0.326605	2.28947	0.000672514	yes	J	ad change in depression	Respiratory failure, not elsewhere classified
M19	0.198384	3.3476e-13	0.145486	0.252184	2.27416	4.09827e-12	yes	M	ad change in depression	Other and unspecified osteoarthritis
I47	0.207093	4.68784e-06	0.119721	0.297045	2.27072	2.38225e-05	yes	I	ad change in depression	Paroxysmal tachycardia
R30	0.19794	0.000888075	0.0834416	0.316948	2.26923	0.00266753	yes	R	ad change in depression	Pain associated with micturition
R41	0.224813	2.58215e-09	0.151763	0.299639	2.26437	2.37088e-08	yes	R	ad change in depression	Other symptoms and signs involving cognitive functions and awareness
M81	0.209265	3.60002e-07	0.129725	0.290915	2.25909	2.4651e-06	yes	M	ad change in depression	Osteoporosis without current pathological fracture
E87	0.225009	4.46755e-10	0.155146	0.296496	2.25874	4.29736e-09	yes	E	ad change in depression	Other disorders of fluid, electrolyte and acid-base balance
K82	0.163455	0.00135524	0.0651049	0.265102	2.25352	0.0038831	yes	K	ad change in depression	Other diseases of gallbladder
K59	0.183714	1.81292e-22	0.147042	0.220799	2.24954	8.13798e-21	yes	K	ad change in depression	Other functional intestinal disorders
J43	0.215087	2.71692e-05	0.116295	0.317191	2.24823	0.000120619	yes	J	ad change in depression	Emphysema
M35	0.134921	0.00698721	0.0384671	0.234537	2.24324	0.0161305	yes	M	ad change in depression	Other systemic involvement of connective tissue
K21	0.190807	1.25244e-41	0.1633	0.218528	2.24034	1.68662e-39	yes	K	ad change in depression	Gastro-esophageal reflux disease
N89	0.130115	0.00564939	0.0393562	0.223649	2.2381	0.0131928	yes	N	ad change in depression	Other noninflammatory disorders of vagina
I73	0.19097	1.28445e-06	0.114682	0.269206	2.23431	7.86238e-06	yes	I	ad change in depression	Other peripheral vascular diseases
E66	0.18339	1.9102e-19	0.143809	0.22346	2.23395	6.17378e-18	yes	E	ad change in depression	Overweight and obesity
E04	0.173868	0.00144723	0.0687526	0.282758	2.23387	0.00408867	yes	E	ad change in depression	Other nontoxic goiter
E03	0.164438	3.47775e-20	0.129648	0.199585	2.23303	1.22175e-18	yes	E	ad change in depression	Other hypothyroidism
I69	0.222846	0.000121557	0.11132	0.338627	2.22727	0.000467705	yes	I	ad change in depression	Sequelae of cerebrovascular disease
R63	0.190473	1.7874e-14	0.142176	0.23952	2.22459	2.62586e-13	yes	R	ad change in depression	Symptoms and signs concerning food and fluid intake
R19	0.177979	8.74695e-26	0.144953	0.211331	2.22222	5.43657e-24	yes	R	ad change in depression	Other symptoms and signs involving the digestive system and abdomen
N90	0.152042	0.00117368	0.0615826	0.24526	2.21893	0.00341127	yes	N	ad change in depression	Other noninflammatory disorders of vulva and perineum
J44	0.187738	2.88386e-15	0.141545	0.234603	2.21842	4.56894e-14	yes	J	ad change in depression	Other chronic obstructive pulmonary disease
N94	0.111469	0.00012868	0.0549013	0.169047	2.21604	0.000492765	yes	N	ad change in depression	Pain and other conditions associated with female genital organs and menstrual cycle
M13	0.171758	6.24961e-08	0.110215	0.234541	2.21237	4.67564e-07	yes	M	ad change in depression	Other arthritis
G47	0.176469	1.09414e-10	0.123359	0.230486	2.2123	1.13341e-09	yes	G	ad change in depression	Sleep disorders
K02	0.182111	1.32856e-05	0.101247	0.265175	2.21226	6.20505e-05	yes	K	ad change in depression	Dental caries
B34	0.145565	0.00225141	0.0535844	0.240414	2.20859	0.00600377	yes	B	ad change in depression	Viral infection of unspecified site
R26	0.222919	3.57296e-06	0.130121	0.318629	2.20625	1.83882e-05	yes	R	ad change in depression	Abnormalities of gait and mobility
K44	0.171137	4.03842e-33	0.143308	0.199183	2.20428	3.6256e-31	yes	K	ad change in depression	Diaphragmatic hernia
R20	0.178455	2.63665e-06	0.10491	0.253812	2.20233	1.43947e-05	yes	R	ad change in depression	Disturbances of skin sensation
R10	0.180547	7.88894e-55	0.157988	0.203233	2.19994	2.12475e-52	yes	R	ad change in depression	Abdominal and pelvic pain
R06	0.173281	2.97714e-14	0.128941	0.218248	2.19918	4.29559e-13	yes	R	ad change in depression	Abnormalities of breathing
N30	0.177381	1.20524e-05	0.0989932	0.257829	2.19912	5.72844e-05	yes	N	ad change in depression	Cystitis
K66	0.138559	0.000143322	0.0679636	0.210815	2.19643	0.000536129	yes	K	ad change in depression	Other disorders of peritoneum
K92	0.159574	6.25775e-12	0.114435	0.205364	2.19373	7.02258e-11	yes	K	ad change in depression	Other diseases of digestive system
K83	0.13624	0.00780669	0.0375206	0.23828	2.19149	0.0176196	yes	K	ad change in depression	Other diseases of biliary tract
K90	0.164906	0.000286749	0.0770741	0.255348	2.18994	0.000998676	yes	K	ad change in depression	Intestinal malabsorption
K30	0.144925	1.29026e-13	0.106814	0.183487	2.188	1.6815e-12	yes	K	ad change in depression	Functional dyspepsia
F17	0.197951	1.35607e-22	0.15857	0.237814	2.18757	6.44531e-21	yes	F	ad change in depression	Nicotine dependence
K80	0.150061	1.20333e-15	0.113555	0.186974	2.18414	2.10005e-14	yes	K	ad change in depression	Cholelithiasis
N32	0.17116	4.46524e-11	0.120689	0.222447	2.17889	4.81055e-10	yes	N	ad change in depression	Other disorders of bladder
R07	0.177356	6.63268e-48	0.15359	0.201269	2.17821	1.07184e-45	yes	R	ad change in depression	Pain in throat and chest
Z53	0.149125	7.67395e-15	0.111767	0.186915	2.17806	1.19241e-13	yes	Z	ad change in depression	Persons encountering health services for specific procedures and treatment, not carried out
F10	0.186702	2.91178e-08	0.121469	0.253337	2.17576	2.28419e-07	yes	F	ad change in depression	Alcohol related disorders
K29	0.168631	1.86035e-37	0.142923	0.194518	2.17304	2.14738e-35	yes	K	ad change in depression	Gastritis and duodenitis
H04	0.119838	0.0287907	0.0142923	0.229196	2.17073	0.0548653	no	H	ad change in depression	Disorders of lacrimal system
N35	0.140208	0.000587522	0.0613053	0.221201	2.1704	0.00185437	yes	N	ad change in depression	Urethral stricture
I95	0.189936	3.10988e-09	0.127763	0.253377	2.17033	2.79198e-08	yes	I	ad change in depression	Hypotension
K52	0.148337	7.0321e-21	0.117484	0.179471	2.16965	2.5827e-19	yes	K	ad change in depression	Other and unspecified noninfective gastroenteritis and colitis
N93	0.116929	6.4003e-05	0.0601226	0.174768	2.16742	0.000263849	yes	N	ad change in depression	Other abnormal uterine and vaginal bleeding
K31	0.169656	7.70319e-06	0.0962217	0.244892	2.16667	3.81851e-05	yes	K	ad change in depression	Other diseases of stomach and duodenum
H02	0.14279	7.17238e-06	0.0810653	0.20577	2.16531	3.57734e-05	yes	H	ad change in depression	Other disorders of eyelid
D50	0.142982	2.36912e-09	0.0963898	0.190268	2.16134	2.20029e-08	yes	D	ad change in depression	Iron deficiency anemia
K63	0.131111	0.000397547	0.0594109	0.204528	2.15867	0.00133841	yes	K	ad change in depression	Other diseases of intestine
H91	0.128818	0.00278095	0.0455646	0.214404	2.155	0.00717895	yes	H	ad change in depression	Other and unspecified hearing loss
M65	0.116883	0.0189561	0.0208041	0.216103	2.15436	0.0379123	yes	M	ad change in depression	Synovitis and tenosynovitis
M75	0.131746	6.69801e-08	0.0842863	0.179929	2.15324	4.96513e-07	yes	M	ad change in depression	Shoulder lesions
B95	0.120312	0.000520417	0.0531	0.189022	2.15161	0.00167529	yes	B	ad change in depression	Streptococcus, Staphylococcus, and Enterococcus as the cause of diseases classified elsewhere
K13	0.13633	0.00092271	0.0567381	0.218052	2.15068	0.00275111	yes	K	ad change in depression	Other diseases of lip and oral mucosa
I51	0.168792	1.87158e-05	0.0924605	0.247055	2.15	8.59225e-05	yes	I	ad change in depression	Complications and ill-defined descriptions of heart disease
K08	0.13026	0.00280156	0.0460347	0.216881	2.14872	0.00720912	yes	K	ad change in depression	Other disorders of teeth and supporting structures
K91	0.158031	0.00528917	0.0489804	0.271156	2.14783	0.0123874	yes	K	ad change in depression	Intraoperative and postprocedural complications and disorders of digestive system, not elsewhere classified
M67	0.118528	0.00178482	0.0450629	0.193801	2.14729	0.00483938	yes	M	ad change in depression	Other disorders of synovium and tendon
L40	0.133947	0.00479896	0.0422817	0.228467	2.14634	0.0114382	yes	L	ad change in depression	Psoriasis
I80	0.143288	0.000185419	0.0690732	0.219343	2.14625	0.00067791	yes	I	ad change in depression	Phlebitis and thrombophlebitis
M17	0.146803	2.88131e-17	0.112962	0.180984	2.1454	6.46694e-16	yes	M	ad change in depression	Osteoarthritis of knee
K22	0.148455	4.00472e-09	0.0994368	0.198245	2.14503	3.47937e-08	yes	K	ad change in depression	Other diseases of esophagus
J45	0.142744	2.38011e-26	0.116534	0.169145	2.13915	1.60261e-24	yes	J	ad change in depression	Asthma
N39	0.142603	4.7821e-21	0.113099	0.172358	2.13773	1.83997e-19	yes	N	ad change in depression	Other disorders of urinary system
J34	0.128702	2.01715e-06	0.0760776	0.182226	2.13672	1.14037e-05	yes	J	ad change in depression	Other and unspecified disorders of nose and nasal sinuses
N81	0.135903	4.95075e-11	0.0956463	0.176646	2.13546	5.26343e-10	yes	N	ad change in depression	Female genital prolapse
G81	0.127176	0.0120678	0.0294975	0.228107	2.13194	0.0259329	yes	G	ad change in depression	Hemiplegia and hemiparesis
R00	0.159518	1.25651e-10	0.111312	0.208469	2.13192	1.28514e-09	yes	R	ad change in depression	Abnormalities of heart beat
K62	0.131298	1.2667e-18	0.102225	0.160614	2.13097	3.65533e-17	yes	K	ad change in depression	Other diseases of anus and rectum
E05	0.136079	0.00345595	0.0462108	0.228679	2.12865	0.0086991	yes	E	ad change in depression	Thyrotoxicosis [hyperthyroidism]
D12	0.119659	4.59475e-08	0.0770237	0.16286	2.12766	3.53577e-07	yes	D	ad change in depression	Benign neoplasm of colon, rectum, anus and anal canal
G56	0.118004	1.71132e-09	0.0798464	0.156614	2.12638	1.62676e-08	yes	G	ad change in depression	Mononeuropathies of upper limb
R04	0.162422	3.0062e-06	0.095026	0.231324	2.12338	1.59803e-05	yes	R	ad change in depression	Hemorrhage from respiratory passages
N50	0.126838	0.0180154	0.023465	0.233772	2.12308	0.0366661	yes	N	ad change in depression	Other and unspecified disorders of male genital organs
I45	0.201021	0.000559853	0.0889647	0.317368	2.11927	0.00178095	yes	I	ad change in depression	Other conduction disorders
D05	0.102776	0.0414324	0.00556006	0.203188	2.11644	0.0762583	no	D	ad change in depression	Carcinoma in situ of breast
R39	0.157202	7.13303e-07	0.0956732	0.21997	2.11559	4.61079e-06	yes	R	ad change in depression	Other and unspecified symptoms and signs involving the genitourinary system
I49	0.157961	0.00220362	0.0585156	0.260773	2.11511	0.00591536	yes	I	ad change in depression	Other cardiac arrhythmias
R69	0.112821	8.38703e-13	0.0820657	0.143847	2.11488	9.82133e-12	yes	R	ad change in depression	Illness, unspecified
N73	0.0939795	0.00823245	0.0250171	0.164492	2.11448	0.0184261	yes	N	ad change in depression	Other female pelvic inflammatory diseases
I35	0.150519	0.00395101	0.0498245	0.254643	2.11029	0.00964476	yes	I	ad change in depression	Nonrheumatic aortic valve disorders
K25	0.135615	1.7832e-05	0.0743046	0.198162	2.10695	8.23327e-05	yes	K	ad change in depression	Gastric ulcer
K56	0.142251	0.000182692	0.0686567	0.217656	2.10506	0.000672514	yes	K	ad change in depression	Paralytic ileus and intestinal obstruction without hernia
R59	0.147371	0.00149101	0.0577856	0.239677	2.10465	0.00416865	yes	R	ad change in depression	Enlarged lymph nodes
N95	0.0917508	5.18416e-05	0.0476402	0.136455	2.10359	0.000218167	yes	N	ad change in depression	Menopausal and other perimenopausal disorders
R79	0.164109	3.25503e-06	0.0958095	0.233942	2.10299	1.70784e-05	yes	R	ad change in depression	Other abnormal findings of blood chemistry
I44	0.188177	8.53302e-06	0.106449	0.272141	2.10096	4.17859e-05	yes	I	ad change in depression	Atrioventricular and left bundle-branch block
D64	0.123207	2.06486e-09	0.0831696	0.163745	2.09967	1.94e-08	yes	D	ad change in depression	Other anemias
E78	0.153173	6.57584e-29	0.126436	0.180096	2.09869	4.83026e-27	yes	E	ad change in depression	Disorders of lipoprotein metabolism and other lipidemias
G57	0.095512	0.071128	-0.00646025	0.201034	2.09848	0.117769	no	G	ad change in depression	Mononeuropathies of lower limb
L02	0.126355	0.00431696	0.0407998	0.214381	2.09524	0.0104434	yes	L	ad change in depression	Cutaneous abscess, furuncle and carbuncle
L03	0.124377	6.69114e-06	0.070738	0.178953	2.0935	3.35804e-05	yes	L	ad change in depression	Cellulitis and acute lymphangitis
K57	0.125474	1.30666e-16	0.0958843	0.155307	2.09205	2.70713e-15	yes	K	ad change in depression	Diverticular disease of intestine
A04	0.117173	0.0036127	0.0392732	0.19711	2.0917	0.00895419	yes	A	ad change in depression	Other bacterial intestinal infections
I34	0.166797	0.00256027	0.0602916	0.277166	2.09091	0.00665177	yes	I	ad change in depression	Nonrheumatic mitral valve disorders
D13	0.0788017	0.186183	-0.0358401	0.197949	2.08654	0.263923	no	D	ad change in depression	m Benign neoplasm of other and ill-defined parts of digestive system
M16	0.0980009	0.000132119	0.0481668	0.148627	2.08319	0.000499593	yes	M	ad change in depression	Osteoarthritis of hip
I84	0.120924	9.04306e-15	0.0905136	0.151605	2.08235	1.37864e-13	yes	I	ad change in depression	Haemorrhoids
N17	0.150852	7.7315e-05	0.0770255	0.226494	2.08203	0.00030926	yes	N	ad change in depression	Acute kidney failure
M25	0.0910555	0.0138558	0.0193801	0.16444	2.07721	0.0290791	yes	M	ad change in depression	Other joint disorder, not elsewhere classified
I20	0.133367	3.08388e-14	0.0991579	0.167911	2.0722	4.37154e-13	yes	I	ad change in depression	Angina pectoris
B96	0.123031	1.67842e-07	0.0772803	0.169447	2.07153	1.18962e-06	yes	B	ad change in depression	Other bacterial agents as the cause of diseases classified elsewhere
G40	0.117635	0.00151946	0.0457833	0.19121	2.07037	0.00421539	yes	G	ad change in depression	Epilepsy and recurrent seizures
G45	0.161065	0.0005049	0.0716324	0.253189	2.06936	0.00163184	yes	G	ad change in depression	Transient cerebral ischemic attacks and related syndromes
K43	0.0723819	0.0609322	-0.00241117	0.149047	2.06827	0.105145	no	K	ad change in depression	Ventral hernia
H25	0.0999419	0.000798839	0.0420792	0.158874	2.06792	0.00241746	yes	H	ad change in depression	Age-related cataract
H53	0.129169	0.00129521	0.051464	0.208901	2.06522	0.00372429	yes	H	ad change in depression	Visual disturbances
L72	0.117285	1.21359e-05	0.0651935	0.170259	2.06513	5.7344e-05	yes	L	ad change in depression	Follicular cysts of skin and subcutaneous tissue
N83	0.0750437	0.00701942	0.0209276	0.130089	2.06327	0.0161587	yes	N	ad change in depression	Noninflammatory disorders of ovary, fallopian tube and broad ligament
N84	0.082478	0.000153014	0.0400543	0.125452	2.0615	0.000567135	yes	N	ad change in depression	Polyp of female genital tract
I50	0.15032	2.6994e-05	0.0809487	0.221264	2.06143	0.000120503	yes	I	ad change in depression	Heart failure
N60	0.0800859	0.0952803	-0.0125854	0.175657	2.0559	0.151548	no	N	ad change in depression	Benign mammary dysplasia
N92	0.0803414	1.33779e-06	0.0478964	0.113064	2.05221	8.12732e-06	yes	N	ad change in depression	Excessive, frequent and irregular menstruation
D17	0.0946117	0.00174555	0.0359384	0.154417	2.05134	0.00476488	yes	D	ad change in depression	Benign lipomatous neoplasm
M20	0.0705994	0.00226101	0.0256136	0.116221	2.05042	0.00600952	yes	M	ad change in depression	Acquired deformities of fingers and toes
R94	0.0919926	0.0081501	0.0246011	0.160893	2.04545	0.0183434	yes	R	ad change in depression	Abnormal results of function studies
L90	0.0751525	0.080846	-0.00805553	0.160697	2.045	0.131172	no	L	ad change in depression	Atrophic disorders of skin
M72	0.105824	0.0632444	-0.00381277	0.219563	2.04386	0.108266	no	M	ad change in depression	Fibroblastic disorders
K60	0.0939827	0.0121674	0.0213915	0.16833	2.04151	0.0260086	yes	K	ad change in depression	Fissure and fistula of anal and rectal regions
E11	0.134385	1.22156e-15	0.101678	0.167401	2.03991	2.10005e-14	yes	E	ad change in depression	Type 2 diabetes mellitus
J98	0.0991166	0.0201417	0.0166748	0.183846	2.03922	0.0398884	yes	J	ad change in depression	Other respiratory disorders
N80	0.0762655	0.00936609	0.0191871	0.134373	2.03855	0.0208479	yes	N	ad change in depression	Endometriosis
M23	0.0656342	0.0932758	-0.0100712	0.143258	2.03704	0.148653	no	M	ad change in depression	Internal derangement of knee
J32	0.118075	0.0118781	0.0274592	0.211475	2.03571	0.0255933	yes	J	ad change in depression	Chronic sinusitis
C50	0.0870837	0.000210541	0.0413611	0.133454	2.03453	0.000752731	yes	C	ad change in depression	Malignant neoplasm of breast
I25	0.132537	3.21366e-16	0.100895	0.164449	2.03284	6.49159e-15	yes	I	ad change in depression	Chronic ischemic heart disease
K81	0.0745071	0.0702174	-0.0050899	0.156236	2.0274	0.11674	no	K	ad change in depression	Cholecystitis
K26	0.0964488	0.0194565	0.0166158	0.17842	2.02294	0.0387213	yes	K	ad change in depression	Duodenal ulcer
N13	0.112418	0.034344	0.0100669	0.218346	2.0229	0.0646853	no	N	ad change in depression	Obstructive and reflux uropathy
N85	0.0530746	0.0803618	-0.00586797	0.113135	2.02195	0.130649	no	N	ad change in depression	Other noninflammatory disorders of uterus, except cervix
E83	0.0950665	0.0792165	-0.00924573	0.2031	2.01587	0.129046	no	E	ad change in depression	Disorders of mineral metabolism
N28	0.102063	0.0548861	-0.000349415	0.208046	2.01527	0.0964086	no	N	ad change in depression	d Other disorders of kidney and ureter, not elsewhere classified
K01	0.0450243	0.386665	-0.0552302	0.148692	2.0146	0.485887	no	K	ad change in depression	Embedded and impacted teeth
E10	0.101951	0.0098585	0.0255098	0.180352	2.0084	0.0217641	yes	E	ad change in depression	Type 1 diabetes mellitus
L98	0.0647342	0.060104	-0.00201153	0.132961	2.00637	0.103991	no	L	ad change in depression	Other disorders of skin and subcutaneous tissue, not elsewhere classified
B37	0.0861847	0.0663235	-0.00443493	0.179587	2.00595	0.111394	no	B	ad change in depression	Candidiasis
H26	0.110766	7.90835e-07	0.0671186	0.154994	2.0052	4.99214e-06	yes	H	ad change in depression	Other cataract
K42	0.0812452	0.0474218	0.0019444	0.162656	2.00452	0.0849597	no	K	ad change in depression	Umbilical hernia
K76	0.115192	0.00286082	0.0404233	0.191832	2.00402	0.00733822	yes	K	ad change in depression	Other diseases of liver
J18	0.117689	2.97326e-06	0.068737	0.167408	1.99832	1.59099e-05	yes	J	ad change in depression	Pneumonia, unspecified organism
R22	0.112759	0.018305	0.0205037	0.207903	1.99383	0.0370687	yes	R	ad change in depression	Localized swelling, mass and lump of skin and subcutaneous tissue
I21	0.0987299	0.000758213	0.041816	0.156676	1.99095	0.00231341	yes	I	ad change in depression	Acute myocardial infarction
H00	0.0969058	0.0989432	-0.0160601	0.214255	1.99065	0.155537	no	H	ad change in depression	Hordeolum and chalazion
N48	0.0927613	0.119356	-0.0217939	0.211744	1.99048	0.182651	no	N	ad change in depression	Other disorders of penis
H35	0.0694593	0.148056	-0.0232578	0.165073	1.98758	0.218408	no	H	ad change in depression	Other retinal disorders
D23	0.0406323	0.291751	-0.0339774	0.117108	1.984	0.380218	no	D	ad change in depression	Other benign neoplasms of skin
C44	0.0936138	0.00176815	0.0354785	0.152848	1.98329	0.00481033	yes	C	ad change in depression	Other and unspecified malignant neoplasm of skin
R29	0.0895301	0.0610328	-0.00270813	0.184657	1.98148	0.105145	no	R	ad change in depression	Other symptoms and signs involving the nervous and musculoskeletal systems
L57	0.0428625	0.468027	-0.0707538	0.160897	1.98113	0.564248	no	L	ad change in depression	Skin changes due to chronic exposure to nonionizing radiation
N88	0.0750795	0.140466	-0.0231164	0.176541	1.97902	0.209403	no	N	ad change in depression	Other noninflammatory disorders of cervix uteri
D25	0.0507846	0.0164724	0.00953708	0.0925456	1.97229	0.033867	yes	D	ad change in depression	Leiomyoma of uterus
I83	0.0715339	0.00162414	0.027366	0.11632	1.97151	0.00446363	yes	I	ad change in depression	Varicose veins of lower extremities
R03	0.0688627	0.190024	-0.0323866	0.173607	1.97015	0.266904	no	R	ad change in depression	Abnormal blood-pressure reading, without diagnosis
J38	0.0357451	0.501075	-0.066637	0.141703	1.96947	0.59278	no	J	ad change in depression	d Diseases of vocal cords and larynx, not elsewhere classified
H33	0.055339	0.274994	-0.0424215	0.156351	1.96528	0.361127	no	H	ad change in depression	Retinal detachments and breaks
N87	0.0305172	0.559218	-0.0702143	0.134679	1.96324	0.652017	no	N	ad change in depression	Dysplasia of cervix uteri
M06	0.02484	0.602284	-0.0671745	0.119724	1.96319	0.692241	no	M	ad change in depression	Other rheumatoid arthritis
C18	0.0892174	0.097159	-0.0144412	0.196527	1.96094	0.15393	no	C	ad change in depression	Malignant neoplasm of colon
A41	0.0741949	0.0598565	-0.00211708	0.152458	1.94979	0.103785	no	A	ad change in depression	Other sepsis
J33	0.105208	0.021897	0.0165595	0.196511	1.9375	0.0431531	yes	J	ad change in depression	Nasal polyp
E14	0.120967	0.0133942	0.0266049	0.218343	1.93548	0.0283312	yes	E	ad change in depression	Diabetes mellitus, unspecified
N18	0.0983475	0.051828	0.000832846	0.199085	1.93103	0.0914346	no	N	ad change in depression	Chronic kidney disease (CKD)
R50	0.0497992	0.16519	-0.0197201	0.12093	1.9308	0.237498	no	R	ad change in depression	Fever of other and unknown origin
I26	0.0573035	0.151097	-0.0199346	0.136544	1.91416	0.221171	no	I	ad change in depression	Pulmonary embolism
H40	0.0593446	0.133732	-0.0172315	0.137874	1.90756	0.200847	no	H	ad change in depression	Glaucoma
I67	0.119179	0.00517795	0.0367122	0.203909	1.90244	0.0122333	yes	I	ad change in depression	Other cerebrovascular diseases
K40	0.0804229	0.00229153	0.0291126	0.132525	1.9	0.00605085	yes	K	ad change in depression	Inguinal hernia
K51	0.0284481	0.50044	-0.0531844	0.112328	1.89904	0.59278	no	K	ad change in depression	Ulcerative colitis
C34	0.0216507	0.720419	-0.0946364	0.142579	1.88119	0.788752	no	C	ad change in depression	Malignant neoplasm of bronchus and lung
C77	0.0232392	0.48504	-0.0413144	0.0891693	1.87834	0.57823	no	C	ad change in depression	Secondary and unspecified malignant neoplasm of lymph nodes
R87	-0.0336532	0.549663	-0.141946	0.0786376	1.87179	0.641803	no	R	ad change in depression	Abnormal findings in specimens from female genital organs
N64	-0.00586198	0.923201	-0.122759	0.115719	1.87	0.948108	no	N	ad change in depression	Other disorders of breast
Z37	-0.00183973	0.926566	-0.0407826	0.0374609	1.86447	0.950083	no	Z	ad change in depression	Outcome of delivery
N20	0.0704249	0.0514973	0.000366338	0.142102	1.84965	0.09105	no	N	ad change in depression	Calculus of kidney and ureter
I63	0.0350891	0.364749	-0.0398686	0.111911	1.84739	0.463391	no	I	ad change in depression	Cerebral infarction
J35	-0.0012116	0.983944	-0.116977	0.119146	1.84314	0.990071	no	J	ad change in depression	Chronic diseases of tonsils and adenoids
D22	-0.00964321	0.774696	-0.0749843	0.057107	1.82675	0.829078	no	D	ad change in depression	Melanocytic nevi
K35	0.0169004	0.709491	-0.0707482	0.107146	1.82222	0.78102	no	K	ad change in depression	Acute appendicitis
C78	0.0333035	0.458352	-0.053441	0.122587	1.82065	0.555245	no	C	ad change in depression	Secondary malignant neoplasm of respiratory and digestive organs
C79	-0.0133993	0.79439	-0.112512	0.0890571	1.77143	0.84791	no	C	ad change in depression	Secondary malignant neoplasm of other and unspecified sites

## Sheet: SupplTable8b_AdChangeNondep
Supplementary Table 8b. Association of the number of antidepressant changes with medical conditions in the non-depression group
ICD	BETA	P	LowCI	HighCI	Mean number of antidepressant change	FDR	Significance	Category	Phenotype	Full Description
F41	0.299233	3.11347e-19	0.234564	0.365305	1.65839	9.31734e-18	yes	F	ad change in nondepression	Other anxiety disorders
R52	0.223523	3.70215e-09	0.150158	0.298707	1.576	3.25227e-08	yes	R	ad change in nondepression	Pain, unspecified
M18	0.183041	1.31382e-05	0.10182	0.266496	1.55882	6.17191e-05	yes	M	ad change in nondepression	Osteoarthritis of first carpometacarpal joint
G62	0.215104	9.14351e-08	0.137228	0.29503	1.54054	6.71632e-07	yes	G	ad change in nondepression	Other and unspecified polyneuropathies
I67	0.226577	6.43165e-11	0.159394	0.295273	1.52667	6.74906e-10	yes	I	ad change in nondepression	Other cerebrovascular diseases
M47	0.158694	2.01822e-06	0.0939322	0.224856	1.50617	1.14037e-05	yes	M	ad change in nondepression	Spondylosis
B34	0.161288	3.10196e-05	0.0863592	0.238116	1.48333	0.000136961	yes	B	ad change in nondepression	Viral infection of unspecified site
G81	0.18492	1.49432e-06	0.110538	0.261166	1.47541	8.94376e-06	yes	G	ad change in nondepression	Hemiplegia and hemiparesis
E05	0.155605	7.28935e-05	0.0796911	0.233467	1.47009	0.00029449	yes	E	ad change in nondepression	Thyrotoxicosis [hyperthyroidism]
M79	0.123827	2.23522e-06	0.0729482	0.175559	1.46038	1.23703e-05	yes	M	ad change in nondepression	Other and unspecified soft tissue disorders, not elsewhere classified
G43	0.125242	3.74035e-05	0.0662712	0.18537	1.45918	0.000160755	yes	G	ad change in nondepression	Migraine
G40	0.172334	1.40392e-06	0.103139	0.243143	1.4539	8.46541e-06	yes	G	ad change in nondepression	Epilepsy and recurrent seizures
R26	0.176763	1.57643e-06	0.105482	0.249755	1.45113	9.23011e-06	yes	R	ad change in nondepression	Abnormalities of gait and mobility
M54	0.127569	6.53884e-14	0.0943963	0.16109	1.44025	8.95489e-13	yes	M	ad change in nondepression	Dorsalgia
N94	0.104407	0.000457474	0.0465487	0.163355	1.43204	0.00151491	yes	N	ad change in nondepression	Pain and other conditions associated with female genital organs and menstrual cycle
G47	0.15686	3.70308e-09	0.105203	0.209393	1.43191	3.25227e-08	yes	G	ad change in nondepression	Sleep disorders
K58	0.113858	3.51171e-06	0.0661201	0.162343	1.43046	1.81888e-05	yes	K	ad change in nondepression	Irritable bowel syndrome
R60	0.162614	7.9253e-05	0.0829438	0.244434	1.42453	0.000313904	yes	R	ad change in nondepression	Edema, not elsewhere classified
N73	0.076882	0.0218358	0.0118722	0.143287	1.41975	0.0431377	yes	N	ad change in nondepression	Other female pelvic inflammatory diseases
E03	0.128182	4.02175e-16	0.0974931	0.159159	1.41854	7.38539e-15	yes	E	ad change in nondepression	Other hypothyroidism
A04	0.130212	1.64346e-06	0.0774362	0.183912	1.41633	9.55335e-06	yes	A	ad change in nondepression	Other bacterial intestinal infections
R06	0.147687	1.22021e-15	0.111761	0.184027	1.41527	2.10005e-14	yes	R	ad change in nondepression	Abnormalities of breathing
J44	0.172372	2.83869e-19	0.134989	0.210195	1.41365	8.82176e-18	yes	J	ad change in nondepression	Other chronic obstructive pulmonary disease
J18	0.164085	3.32671e-17	0.12623	0.2024	1.40909	7.26481e-16	yes	J	ad change in nondepression	Pneumonia, unspecified organism
R41	0.180015	1.2613e-08	0.118682	0.242598	1.40884	1.03993e-07	yes	R	ad change in nondepression	Other symptoms and signs involving cognitive functions and awareness
E87	0.177973	2.16644e-13	0.130831	0.225838	1.40777	2.69306e-12	yes	E	ad change in nondepression	Other disorders of fluid, electrolyte and acid-base balance
N31	0.121979	0.00224648	0.0447209	0.201257	1.40708	0.00600377	yes	N	ad change in nondepression	Neuromuscular dysfunction of bladder, not elsewhere classified
I63	0.171141	4.12076e-09	0.114649	0.228688	1.40654	3.5421e-08	yes	I	ad change in nondepression	Cerebral infarction
H53	0.16197	3.4287e-06	0.0943843	0.231092	1.40541	1.78735e-05	yes	H	ad change in nondepression	Visual disturbances
R63	0.144517	1.68025e-12	0.104677	0.184873	1.4046	1.91217e-11	yes	R	ad change in nondepression	Symptoms and signs concerning food and fluid intake
K81	0.104665	0.00150994	0.040683	0.170019	1.40361	0.00420702	yes	K	ad change in nondepression	Cholecystitis
K83	0.144633	0.000577686	0.0633945	0.22811	1.40196	0.00183047	yes	K	ad change in nondepression	Other diseases of biliary tract
M06	0.114558	0.000728518	0.0488315	0.181734	1.40127	0.00224673	yes	M	ad change in nondepression	Other rheumatoid arthritis
E14	0.147806	9.6596e-06	0.0830603	0.213955	1.40123	4.67363e-05	yes	E	ad change in nondepression	Diabetes mellitus, unspecified
R20	0.102142	0.000482552	0.0453283	0.160032	1.3981	0.00156587	yes	R	ad change in nondepression	Disturbances of skin sensation
B37	0.156307	2.00868e-05	0.0853045	0.229009	1.39552	9.16958e-05	yes	B	ad change in nondepression	Candidiasis
M51	0.116172	1.77561e-13	0.0854223	0.14722	1.39516	2.24171e-12	yes	M	ad change in nondepression	Thoracic, thoracolumbar, and lumbosacral intervertebral disc disorders
K08	0.119994	0.00111708	0.0486963	0.193006	1.39098	0.00325849	yes	K	ad change in nondepression	Other disorders of teeth and supporting structures
K52	0.10753	3.85623e-16	0.0817672	0.133495	1.38904	7.30253e-15	yes	K	ad change in nondepression	Other and unspecified noninfective gastroenteritis and colitis
I44	0.157361	1.00069e-06	0.0950084	0.221007	1.38857	6.26788e-06	yes	I	ad change in nondepression	Atrioventricular and left bundle-branch block
G45	0.124613	0.000547475	0.0547743	0.196091	1.38849	0.00174846	yes	G	ad change in nondepression	Transient cerebral ischemic attacks and related syndromes
G57	0.0888998	0.0162095	0.017285	0.162242	1.38636	0.0334114	yes	G	ad change in nondepression	Mononeuropathies of lower limb
R07	0.124427	8.16606e-37	0.10528	0.143676	1.38443	8.24772e-35	yes	R	ad change in nondepression	Pain in throat and chest
R19	0.126984	1.66522e-18	0.0987873	0.155426	1.38427	4.63964e-17	yes	R	ad change in nondepression	Other symptoms and signs involving the digestive system and abdomen
K59	0.128081	3.76628e-16	0.0974418	0.159013	1.38369	7.30253e-15	yes	K	ad change in nondepression	Other functional intestinal disorders
N90	0.0725478	0.0722231	-0.00553422	0.152681	1.37838	0.119094	no	N	ad change in nondepression	Other noninflammatory disorders of vulva and perineum
I95	0.12857	1.50863e-06	0.0766334	0.181396	1.37795	8.96302e-06	yes	I	ad change in nondepression	Hypotension
R93	0.109793	0.0010121	0.0450274	0.175965	1.37654	0.00297374	yes	R	ad change in nondepression	Abnormal findings on diagnostic imaging of other body structures
K02	0.122284	0.000312051	0.056536	0.189482	1.3758	0.00107751	yes	K	ad change in nondepression	Dental caries
N39	0.118644	5.38984e-22	0.0946472	0.14281	1.37331	2.2921e-20	yes	N	ad change in nondepression	Other disorders of urinary system
K50	0.0760499	0.0442349	0.00286091	0.151051	1.37302	0.0797808	no	K	ad change in nondepression	Crohn's disease [regional enteritis]
K21	0.114782	6.00725e-24	0.0926081	0.1371	1.37272	3.2359e-22	yes	K	ad change in nondepression	Gastro-esophageal reflux disease
N30	0.0938202	0.00152338	0.0363649	0.152371	1.37198	0.00421539	yes	N	ad change in nondepression	Cystitis
M13	0.107245	1.11863e-05	0.0597646	0.155462	1.36928	5.34825e-05	yes	M	ad change in nondepression	Other arthritis
F17	0.142294	3.7218e-13	0.104182	0.180872	1.3682	4.42237e-12	yes	F	ad change in nondepression	Nicotine dependence
D50	0.09261	1.87678e-06	0.0547656	0.130917	1.36701	1.07549e-05	yes	D	ad change in nondepression	Iron deficiency anemia
L90	0.0676469	0.0386181	0.00421594	0.132425	1.36686	0.0720634	no	L	ad change in nondepression	Atrophic disorders of skin
K76	0.122491	0.000110444	0.0610388	0.185207	1.36667	0.000426978	yes	K	ad change in nondepression	Other diseases of liver
R50	0.124995	3.24824e-06	0.0728259	0.178067	1.36653	1.70784e-05	yes	R	ad change in nondepression	Fever of other and unknown origin
R00	0.120866	1.0173e-08	0.0798068	0.162471	1.36585	8.49719e-08	yes	R	ad change in nondepression	Abnormalities of heart beat
N50	0.128244	0.00035526	0.0586669	0.199424	1.3617	0.00120609	yes	N	ad change in nondepression	Other and unspecified disorders of male genital organs
K22	0.117402	2.66299e-10	0.0812153	0.154006	1.36023	2.62402e-09	yes	K	ad change in nondepression	Other diseases of esophagus
R59	0.104743	0.00252518	0.037533	0.173474	1.36	0.00660307	yes	R	ad change in nondepression	Enlarged lymph nodes
Z53	0.106285	9.94212e-14	0.0784406	0.134369	1.35847	1.31692e-12	yes	Z	ad change in nondepression	Persons encountering health services for specific procedures and treatment, not carried out
R10	0.0983588	2.14066e-25	0.0799242	0.116884	1.35846	1.23547e-23	yes	R	ad change in nondepression	Abdominal and pelvic pain
L40	0.0853796	0.0199118	0.0143373	0.158124	1.35821	0.03953	yes	L	ad change in nondepression	Psoriasis
I49	0.108451	0.00415398	0.0351892	0.183524	1.35714	0.0100793	yes	I	ad change in nondepression	Other cardiac arrhythmias
H91	0.115109	0.00145329	0.0450712	0.186798	1.35507	0.00409148	yes	H	ad change in nondepression	Other and unspecified hearing loss
G56	0.0842128	2.87253e-08	0.0546122	0.114087	1.35484	2.27549e-07	yes	G	ad change in nondepression	Mononeuropathies of upper limb
E10	0.097705	0.000982676	0.0401441	0.156368	1.35437	0.00290843	yes	E	ad change in nondepression	Type 1 diabetes mellitus
J45	0.0984469	2.25089e-18	0.0764761	0.120558	1.35182	6.0624e-17	yes	J	ad change in nondepression	Asthma
M81	0.0844028	0.00752655	0.0231261	0.146924	1.35165	0.0170457	yes	M	ad change in nondepression	Osteoporosis without current pathological fracture
M72	0.149857	6.67396e-05	0.0770901	0.224397	1.35156	0.000272351	yes	M	ad change in nondepression	Fibroblastic disorders
K29	0.104106	1.58593e-23	0.0837902	0.124539	1.35097	8.00894e-22	yes	K	ad change in nondepression	Gastritis and duodenitis
M19	0.0883203	2.14709e-05	0.0478464	0.129321	1.35059	9.74636e-05	yes	M	ad change in nondepression	Other and unspecified osteoarthritis
R47	0.109838	0.00964475	0.0278054	0.194156	1.35	0.0213506	yes	R	ad change in nondepression	Speech disturbances, not elsewhere classified
N35	0.0923078	0.00159102	0.035557	0.15013	1.34906	0.00438751	yes	N	ad change in nondepression	Urethral stricture
R03	0.0880467	0.0185995	0.0156234	0.162238	1.34884	0.037384	yes	R	ad change in nondepression	Abnormal blood-pressure reading, without diagnosis
N95	0.0686063	0.000138859	0.0335172	0.104069	1.3488	0.000521852	yes	N	ad change in nondepression	Menopausal and other perimenopausal disorders
F10	0.129335	4.68917e-05	0.0677132	0.192212	1.34444	0.000198369	yes	F	ad change in nondepression	Alcohol related disorders
D69	0.109464	0.00822528	0.0293638	0.19174	1.34286	0.0184261	yes	D	ad change in nondepression	Purpura and other hemorrhagic conditions
K25	0.0801376	0.00193504	0.0298889	0.131219	1.34191	0.00521171	yes	K	ad change in nondepression	Gastric ulcer
M50	0.0900664	0.0172498	0.0168352	0.165109	1.34127	0.0352856	yes	M	ad change in nondepression	Cervical disc disorders
M20	0.0784703	8.30583e-06	0.0441684	0.113139	1.3411	4.09214e-05	yes	M	ad change in nondepression	Acquired deformities of fingers and toes
J98	0.11349	0.000306588	0.0525024	0.175719	1.3388	0.00106319	yes	J	ad change in nondepression	Other respiratory disorders
I35	0.0898047	0.0160311	0.0176083	0.163753	1.33846	0.0331282	yes	I	ad change in nondepression	Nonrheumatic aortic valve disorders
L98	0.0902993	0.000474863	0.0400914	0.141341	1.33824	0.00155971	yes	L	ad change in nondepression	Other disorders of skin and subcutaneous tissue, not elsewhere classified
K42	0.120487	7.41177e-05	0.0614923	0.18064	1.33673	0.000297946	yes	K	ad change in nondepression	Umbilical hernia
M75	0.0849649	1.55213e-06	0.0505063	0.119803	1.33673	9.15415e-06	yes	M	ad change in nondepression	Shoulder lesions
C34	0.111771	0.00326701	0.0382128	0.187153	1.336	0.00827506	yes	C	ad change in nondepression	Malignant neoplasm of bronchus and lung
E66	0.0912609	6.6466e-07	0.0555038	0.127428	1.33578	4.33101e-06	yes	E	ad change in nondepression	Overweight and obesity
K63	0.0726484	0.0156824	0.0142925	0.132142	1.335	0.0325092	yes	K	ad change in nondepression	Other diseases of intestine
N84	0.0612013	0.000713371	0.0259604	0.0968234	1.33449	0.00221694	yes	N	ad change in nondepression	Polyp of female genital tract
E11	0.107484	3.04406e-18	0.0834273	0.131708	1.33386	7.68626e-17	yes	E	ad change in nondepression	Type 2 diabetes mellitus
N92	0.0616768	0.000132318	0.0301758	0.09346	1.33378	0.000499593	yes	N	ad change in nondepression	Excessive, frequent and irregular menstruation
K44	0.0894829	3.88625e-16	0.0680375	0.111059	1.33354	7.30253e-15	yes	K	ad change in nondepression	Diaphragmatic hernia
N17	0.127349	6.398e-07	0.0776296	0.177874	1.33333	4.20291e-06	yes	N	ad change in nondepression	Acute kidney failure
R79	0.123291	7.39934e-07	0.0749134	0.172428	1.3322	4.74497e-06	yes	R	ad change in nondepression	Other abnormal findings of blood chemistry
B96	0.0904897	3.26008e-07	0.0559755	0.125383	1.3322	2.27082e-06	yes	B	ad change in nondepression	Other bacterial agents as the cause of diseases classified elsewhere
K13	0.107679	0.000482514	0.0478124	0.168741	1.33158	0.00156587	yes	K	ad change in nondepression	Other diseases of lip and oral mucosa
K57	0.101742	2.99539e-18	0.0789792	0.124653	1.32982	7.68626e-17	yes	K	ad change in nondepression	Diverticular disease of intestine
R04	0.0794402	0.00274476	0.0278901	0.131868	1.32946	0.00710823	yes	R	ad change in nondepression	Hemorrhage from respiratory passages
I20	0.0984781	4.2688e-14	0.0730605	0.124081	1.32924	5.94688e-13	yes	I	ad change in nondepression	Angina pectoris
A41	0.122851	2.2421e-05	0.0665831	0.180168	1.3287	0.000101208	yes	A	ad change in nondepression	Other sepsis
K26	0.0861596	0.00360147	0.0286941	0.14472	1.3285	0.0089538	yes	K	ad change in nondepression	Duodenal ulcer
C50	0.0589416	0.000758729	0.0248216	0.0934161	1.32846	0.00231341	yes	C	ad change in nondepression	Malignant neoplasm of breast
I45	0.116835	0.00443295	0.0374225	0.198375	1.3271	0.010692	yes	I	ad change in nondepression	Other conduction disorders
K31	0.0635571	0.0253996	0.00832672	0.119802	1.32589	0.0487479	yes	K	ad change in nondepression	Other diseases of stomach and duodenum
N80	0.0462776	0.0966551	-0.00786241	0.101361	1.32489	0.153433	no	N	ad change in nondepression	Endometriosis
E78	0.115358	5.76771e-31	0.0959431	0.134868	1.32489	4.66031e-29	yes	E	ad change in nondepression	Disorders of lipoprotein metabolism and other lipidemias
K30	0.0817502	6.02803e-08	0.0523307	0.111439	1.32274	4.55201e-07	yes	K	ad change in nondepression	Functional dyspepsia
K62	0.0779632	2.5189e-11	0.0551602	0.100919	1.32097	2.75037e-10	yes	K	ad change in nondepression	Other diseases of anus and rectum
M35	0.0859307	0.0192673	0.0148062	0.158754	1.3209	0.0384394	yes	M	ad change in nondepression	Other systemic involvement of connective tissue
H40	0.109431	0.00025238	0.051393	0.168585	1.3202	0.000890494	yes	H	ad change in nondepression	Glaucoma
R69	0.0732031	2.85241e-09	0.0491461	0.0974271	1.31969	2.5896e-08	yes	R	ad change in nondepression	Illness, unspecified
I26	0.108306	0.000391988	0.0490248	0.168757	1.31959	0.00132521	yes	I	ad change in nondepression	Pulmonary embolism
M15	0.0731127	0.0104361	0.0176631	0.129577	1.31839	0.022852	yes	M	ad change in nondepression	Polyosteoarthritis
I51	0.102103	0.000473834	0.0453787	0.159889	1.31455	0.00155971	yes	I	ad change in nondepression	Complications and ill-defined descriptions of heart disease
I73	0.069973	0.00724746	0.0193308	0.121459	1.31343	0.0164956	yes	I	ad change in nondepression	Other peripheral vascular diseases
K92	0.0796222	4.26839e-05	0.0417462	0.117959	1.31276	0.000181519	yes	K	ad change in nondepression	Other diseases of digestive system
M25	0.0640207	0.0156913	0.0125208	0.116394	1.31274	0.0325092	yes	M	ad change in nondepression	Other joint disorder, not elsewhere classified
I80	0.0908113	0.000750564	0.0384691	0.144059	1.312	0.00230592	yes	I	ad change in nondepression	Phlebitis and thrombophlebitis
K60	0.0722894	0.0121525	0.016314	0.129307	1.31193	0.0260086	yes	K	ad change in nondepression	Fissure and fistula of anal and rectal regions
H02	0.0865419	0.000410129	0.0389236	0.134906	1.31023	0.00137504	yes	H	ad change in nondepression	Other disorders of eyelid
N18	0.0922515	0.00355511	0.0308502	0.154907	1.30939	0.00886582	yes	N	ad change in nondepression	Chronic kidney disease (CKD)
L03	0.0682661	0.000839794	0.0284625	0.108583	1.30822	0.00253192	yes	L	ad change in nondepression	Cellulitis and acute lymphangitis
D12	0.0823328	1.69964e-07	0.051656	0.1133	1.3082	1.19418e-06	yes	D	ad change in nondepression	Benign neoplasm of colon, rectum, anus and anal canal
K66	0.0620854	0.0654115	-0.00324354	0.128849	1.30818	0.110682	no	K	ad change in nondepression	Other disorders of peritoneum
I47	0.080395	0.0181572	0.0144199	0.14783	1.30769	0.0368619	yes	I	ad change in nondepression	Paroxysmal tachycardia
K90	0.0446884	0.254895	-0.0312711	0.122601	1.30769	0.34155	no	K	ad change in nondepression	Intestinal malabsorption
K56	0.0787503	0.00493238	0.0243408	0.134142	1.30736	0.0117216	yes	K	ad change in nondepression	Paralytic ileus and intestinal obstruction without hernia
J32	0.0373794	0.306445	-0.0334232	0.109873	1.3037	0.396172	no	J	ad change in nondepression	Chronic sinusitis
N83	0.0381662	0.121049	-0.00970451	0.0867723	1.30263	0.184892	no	N	ad change in nondepression	Noninflammatory disorders of ovary, fallopian tube and broad ligament
K80	0.0574791	0.000130955	0.0281688	0.0870541	1.30241	0.000499113	yes	K	ad change in nondepression	Cholelithiasis
N32	0.0787292	3.48597e-05	0.0416813	0.116212	1.30137	0.000151434	yes	N	ad change in nondepression	Other disorders of bladder
N81	0.0469749	0.00467129	0.0146002	0.0796617	1.30101	0.0112	yes	N	ad change in nondepression	Female genital prolapse
D64	0.0659488	3.33757e-05	0.0349642	0.097235	1.30068	0.000146563	yes	D	ad change in nondepression	Other anemias
I50	0.0896392	0.000208632	0.0426448	0.137348	1.29936	0.000749221	yes	I	ad change in nondepression	Heart failure
I25	0.0918724	2.00688e-15	0.0693306	0.11455	1.29714	3.372e-14	yes	I	ad change in nondepression	Chronic ischemic heart disease
H04	0.0641662	0.0876171	-0.00858208	0.138695	1.29688	0.140745	no	H	ad change in nondepression	Disorders of lacrimal system
N85	0.0351333	0.183085	-0.0161667	0.0872878	1.29658	0.259987	no	N	ad change in nondepression	Other noninflammatory disorders of uterus, except cervix
I84	0.068828	2.07363e-08	0.0448723	0.0929539	1.2943	1.6589e-07	yes	I	ad change in nondepression	Haemorrhoids
J38	0.0808535	0.0498541	0.00111488	0.162747	1.29245	0.0885321	no	J	ad change in nondepression	d Diseases of vocal cords and larynx, not elsewhere classified
J34	0.0622889	0.00350997	0.0207428	0.104394	1.29104	0.00879356	yes	J	ad change in nondepression	Other and unspecified disorders of nose and nasal sinuses
H25	0.0823864	0.000231575	0.0388499	0.126529	1.29076	0.000820669	yes	H	ad change in nondepression	Age-related cataract
H33	0.0950088	0.0127682	0.0211355	0.17072	1.29032	0.0272209	yes	H	ad change in nondepression	Retinal detachments and breaks
D22	0.0456889	0.10014	-0.00829534	0.100639	1.28936	0.156808	no	D	ad change in nondepression	Melanocytic nevi
C77	0.0842025	0.000261387	0.039344	0.129718	1.28863	0.000914288	yes	C	ad change in nondepression	Secondary and unspecified malignant neoplasm of lymph nodes
H26	0.0771365	3.74058e-07	0.0475392	0.106995	1.28814	2.53982e-06	yes	H	ad change in nondepression	Other cataract
H35	0.0752258	0.0219581	0.011538	0.140266	1.28571	0.0431683	yes	H	ad change in nondepression	Other retinal disorders
R39	0.0568893	0.0174807	0.0103262	0.104159	1.28527	0.0356677	yes	R	ad change in nondepression	Other and unspecified symptoms and signs involving the genitourinary system
C18	0.0803576	0.0115425	0.018655	0.14333	1.28492	0.024979	yes	C	ad change in nondepression	Malignant neoplasm of colon
N13	0.0719237	0.0422057	0.00332223	0.142109	1.28472	0.0771542	no	N	ad change in nondepression	Obstructive and reflux uropathy
D05	0.045883	0.200757	-0.0236106	0.116987	1.28369	0.278236	no	D	ad change in nondepression	Carcinoma in situ of breast
M16	0.0625257	0.00014948	0.0303654	0.0950052	1.28052	0.000556589	yes	M	ad change in nondepression	Osteoarthritis of hip
N28	0.0920255	0.00961876	0.023156	0.162487	1.27972	0.0213506	yes	N	ad change in nondepression	d Other disorders of kidney and ureter, not elsewhere classified
K04	0.0668146	0.108552	-0.0137019	0.149527	1.27885	0.168323	no	K	ad change in nondepression	Diseases of pulp and periapical tissues
N20	0.0532657	0.0431809	0.00206879	0.105327	1.27863	0.0784049	no	N	ad change in nondepression	Calculus of kidney and ureter
L72	0.043394	0.035164	0.00328872	0.0840218	1.27842	0.0657697	no	L	ad change in nondepression	Follicular cysts of skin and subcutaneous tissue
D25	0.0274281	0.134562	-0.00831309	0.0635593	1.27679	0.201718	no	D	ad change in nondepression	Leiomyoma of uterus
D17	0.0585606	0.00906814	0.0148877	0.102857	1.27624	0.0202405	yes	D	ad change in nondepression	Benign lipomatous neoplasm
E83	0.0853923	0.0349133	0.00706805	0.165791	1.27273	0.0654524	no	E	ad change in nondepression	Disorders of mineral metabolism
K43	0.0515155	0.0976076	-0.0088243	0.113073	1.27273	0.154338	no	K	ad change in nondepression	Ventral hernia
I83	0.0325988	0.0573685	-0.000831664	0.0663844	1.26592	0.100333	no	I	ad change in nondepression	Varicose veins of lower extremities
K51	0.0454269	0.121837	-0.0115841	0.103521	1.2619	0.185744	no	K	ad change in nondepression	Ulcerative colitis
R22	0.0537712	0.148826	-0.0183699	0.127668	1.26154	0.218639	no	R	ad change in nondepression	Localized swelling, mass and lump of skin and subcutaneous tissue
M17	0.0491798	4.00499e-05	0.0258213	0.0726963	1.26039	0.000171219	yes	M	ad change in nondepression	Osteoarthritis of knee
M65	0.0258169	0.453847	-0.040996	0.0941303	1.25658	0.550614	no	M	ad change in nondepression	Synovitis and tenosynovitis
K35	0.0464661	0.221256	-0.0270795	0.121838	1.256	0.303522	no	K	ad change in nondepression	Acute appendicitis
J33	0.0335674	0.26834	-0.0252844	0.0935737	1.25381	0.354279	no	J	ad change in nondepression	Nasal polyp
L02	0.0202056	0.564211	-0.0477052	0.089669	1.2517	0.655004	no	L	ad change in nondepression	Cutaneous abscess, furuncle and carbuncle
C78	0.0786114	0.00445247	0.0249362	0.133237	1.2479	0.0107071	yes	C	ad change in nondepression	Secondary malignant neoplasm of respiratory and digestive organs
M23	0.0376146	0.177934	-0.016615	0.092818	1.23605	0.253757	no	M	ad change in nondepression	Internal derangement of knee
N93	-0.0245414	0.390559	-0.0800642	0.0319851	1.23214	0.489259	no	N	ad change in nondepression	Other abnormal uterine and vaginal bleeding
B95	0.0227634	0.382054	-0.027849	0.0742214	1.23134	0.481629	no	B	ad change in nondepression	Streptococcus, Staphylococcus, and Enterococcus as the cause of diseases classified elsewhere
N48	0.0789608	0.0488601	0.00138371	0.158543	1.23009	0.0871501	no	N	ad change in nondepression	Other disorders of penis
Z37	-0.0225259	0.263746	-0.0618085	0.0171638	1.22938	0.350504	no	Z	ad change in nondepression	Outcome of delivery
I21	0.035036	0.0998133	-0.00639368	0.0770148	1.2285	0.1566	no	I	ad change in nondepression	Acute myocardial infarction
R94	0.0353478	0.20921	-0.0193291	0.0910154	1.22271	0.288467	no	R	ad change in nondepression	Abnormal results of function studies
C44	0.0278232	0.132804	-0.00823219	0.0642897	1.21811	0.200197	no	C	ad change in nondepression	Other and unspecified malignant neoplasm of skin
K40	0.0488823	0.00255659	0.017275	0.0807786	1.21769	0.00665177	yes	K	ad change in nondepression	Inguinal hernia
E04	-0.0042491	0.919529	-0.0855713	0.0793114	1.21569	0.947678	no	E	ad change in nondepression	Other nontoxic goiter
C67	0.0406912	0.303035	-0.0357689	0.119112	1.21552	0.393021	no	C	ad change in nondepression	Malignant neoplasm of bladder
D23	-0.00233481	0.932042	-0.0555261	0.0517949	1.19835	0.952073	no	D	ad change in nondepression	Other benign neoplasms of skin
C79	0.0423319	0.141836	-0.013623	0.0993209	1.19635	0.211056	no	C	ad change in nondepression	Secondary malignant neoplasm of other and unspecified sites
M67	-0.023589	0.427353	-0.0812862	0.0352175	1.18537	0.526373	no	M	ad change in nondepression	Other disorders of synovium and tendon
L57	-0.0187569	0.646468	-0.0978598	0.0624573	1.15741	0.730554	no	L	ad change in nondepression	Skin changes due to chronic exposure to nonionizing radiation

## Sheet: SupplTable8c_EarlyDiscontinue
Supplementary Table 8c. Association of SSRI early discontinuation with medical conditions
ICD	OR	LowCI	HighCI	P	FDR	Significance	Category	Phenotype	Full Description
R30	2.51098	1.49745	4.0366	0.000253762	0.000891476	yes	R	Early discontinuation	Pain associated with micturition
I49	1.97716	1.21966	3.074	0.00368228	0.00909871	yes	I	Early discontinuation	Other cardiac arrhythmias
G93	1.97515	1.26611	2.97424	0.00170924	0.00468157	yes	G	Early discontinuation	Other disorders of brain
F33	1.9602	1.27498	2.9176	0.00137932	0.00391051	yes	F	Early discontinuation	Major depressive disorder, recurrent
R52	1.9531	1.22857	2.98934	0.00303755	0.00771805	yes	R	Early discontinuation	Pain, unspecified
K91	1.82534	1.05659	2.98572	0.0223442	0.0437146	yes	K	Early discontinuation	Intraoperative and postprocedural complications and disorders of digestive system, not elsewhere classified
I45	1.75652	0.985289	2.93974	0.0419797	0.0769152	no	I	Early discontinuation	Other conduction disorders
K90	1.67168	1.06784	2.51845	0.0184127	0.0371664	yes	K	Early discontinuation	Intestinal malabsorption
B34	1.66591	1.04454	2.54808	0.0242266	0.0469427	yes	B	Early discontinuation	Viral infection of unspecified site
M50	1.65542	1.03778	2.53271	0.0261122	0.0498786	yes	M	Early discontinuation	Cervical disc disorders
I47	1.65319	1.06478	2.47378	0.0189312	0.0379123	yes	I	Early discontinuation	Paroxysmal tachycardia
D13	1.648	0.938658	2.7302	0.0649117	0.110651	no	D	Early discontinuation	Benign neoplasm of other and ill-defined parts of digestive system
N30	1.64633	1.10864	2.37171	0.0099341	0.0218713	yes	N	Early discontinuation	Cystitis
N13	1.57846	0.919255	2.56052	0.0788954	0.128783	no	N	Early discontinuation	Obstructive and reflux uropathy
K58	1.5776	1.24523	1.97735	0.000109276	0.000424496	yes	K	Early discontinuation	Irritable bowel syndrome
K01	1.51783	0.898358	2.42903	0.098172	0.154928	no	K	Early discontinuation	Embedded and impacted teeth
G43	1.49786	1.06708	2.05455	0.0153773	0.0321056	yes	G	Early discontinuation	Migraine
N83	1.49587	1.13303	1.94548	0.00344852	0.0086991	yes	N	Early discontinuation	Noninflammatory disorders of ovary, fallopian tube and broad ligament
N28	1.46192	0.838247	2.39925	0.154289	0.224623	no	N	Early discontinuation	Other disorders of kidney and ureter, not elsewhere classified
J43	1.4566	0.850581	2.3539	0.145107	0.215131	no	J	Early discontinuation	Emphysema
M25	1.45616	1.00008	2.06103	0.0410323	0.0756943	no	M	Early discontinuation	Other joint disorder, not elsewhere classified
H00	1.4476	0.764121	2.52916	0.221877	0.303859	no	H	Early discontinuation	Hordeolum and chalazion
R20	1.43707	0.971741	2.05953	0.0576402	0.10059	no	R	Early discontinuation	Disturbances of skin sensation
I51	1.423	0.954093	2.05566	0.0706889	0.117283	no	I	Early discontinuation	Complications and ill-defined descriptions of heart disease
L40	1.41645	0.862101	2.21527	0.146087	0.216187	no	L	Early discontinuation	Psoriasis
J96	1.40053	0.773592	2.36566	0.234118	0.317394	no	J	Early discontinuation	Respiratory failure, not elsewhere classified
R10	1.39639	1.23771	1.5719	4.31948e-08	3.3559e-07	yes	R	Early discontinuation	Abdominal and pelvic pain
R07	1.38674	1.22138	1.57036	3.37976e-07	2.33405e-06	yes	R	Early discontinuation	Pain in throat and chest
G45	1.38291	0.853416	2.13663	0.164079	0.236945	no	G	Early discontinuation	Transient cerebral ischemic attacks and related syndromes
R79	1.3819	0.964524	1.92819	0.0664502	0.111394	no	R	Early discontinuation	Other abnormal findings of blood chemistry
F41	1.36911	1.14234	1.63051	0.000533525	0.00171067	yes	F	Early discontinuation	Other anxiety disorders
M72	1.36911	0.756849	2.30951	0.266245	0.352666	no	M	Early discontinuation	Fibroblastic disorders
M81	1.33969	0.874625	1.97737	0.158346	0.230114	no	M	Early discontinuation	Osteoporosis without current pathological fracture
K31	1.3356	0.892801	1.93153	0.140219	0.209403	no	K	Early discontinuation	Other diseases of stomach and duodenum
I50	1.33071	0.914945	1.88053	0.118966	0.1824	no	I	Early discontinuation	Heart failure
K52	1.33021	1.13109	1.55654	0.000456683	0.00151491	yes	K	Early discontinuation	Other and unspecified noninfective gastroenteritis and colitis
C44	1.32844	0.971706	1.77973	0.0652674	0.110682	no	C	Early discontinuation	Other and unspecified malignant neoplasm of skin
I34	1.32788	0.749173	2.20424	0.299739	0.389999	no	I	Early discontinuation	Nonrheumatic mitral valve disorders
M79	1.3263	0.971906	1.77481	0.0654775	0.110682	no	M	Early discontinuation	Other and unspecified soft tissue disorders, not elsewhere classified
I44	1.32484	0.844905	1.99123	0.19646	0.273689	no	I	Early discontinuation	Atrioventricular and left bundle-branch block
H02	1.32356	0.952292	1.79855	0.0832549	0.13454	no	H	Early discontinuation	Other disorders of eyelid
R59	1.32213	0.798062	2.07643	0.249777	0.335807	no	R	Early discontinuation	Enlarged lymph nodes
M54	1.31996	1.04847	1.644	0.0154386	0.0321504	yes	M	Early discontinuation	Dorsalgia
G40	1.31446	0.879353	1.8991	0.162459	0.235667	no	G	Early discontinuation	Epilepsy and recurrent seizures
K02	1.31157	0.836713	1.97047	0.212563	0.292591	no	K	Early discontinuation	Dental caries
M51	1.30239	1.02759	1.6316	0.0249201	0.0479415	yes	M	Early discontinuation	Thoracic, thoracolumbar, and lumbosacral intervertebral disc disorders
K92	1.29059	1.01573	1.62038	0.0320599	0.0608085	no	K	Early discontinuation	Other diseases of digestive system
N90	1.29026	0.787382	2.01069	0.284168	0.372136	no	N	Early discontinuation	Other noninflammatory disorders of vulva and perineum
R63	1.28758	0.99482	1.64338	0.0480669	0.0859249	no	R	Early discontinuation	Symptoms and signs concerning food and fluid intake
K21	1.28635	1.11099	1.48353	0.000638181	0.00199864	yes	K	Early discontinuation	Gastro-esophageal reflux disease
K82	1.28489	0.726821	2.12548	0.356588	0.454453	no	K	Early discontinuation	Other diseases of gallbladder
I26	1.28017	0.832012	1.8935	0.237187	0.321017	no	I	Early discontinuation	Pulmonary embolism
N80	1.27953	0.929956	1.72365	0.1166	0.179453	no	N	Early discontinuation	Endometriosis
R19	1.2656	1.06144	1.49984	0.00753132	0.0170457	yes	R	Early discontinuation	Other symptoms and signs involving the digestive system and abdomen
N89	1.26288	0.760607	1.98899	0.338643	0.432949	no	N	Early discontinuation	Other noninflammatory disorders of vagina
B95	1.25606	0.874382	1.75521	0.198419	0.275469	no	B	Early discontinuation	Streptococcus, Staphylococcus, and Enterococcus as the cause of diseases classified elsewhere
L72	1.24485	0.933333	1.63098	0.123356	0.187706	no	L	Early discontinuation	Follicular cysts of skin and subcutaneous tissue
K60	1.24226	0.826763	1.80113	0.273097	0.359385	no	K	Early discontinuation	Fissure and fistula of anal and rectal regions
N93	1.24122	0.905353	1.6667	0.164247	0.236945	no	N	Early discontinuation	Other abnormal uterine and vaginal bleeding
R06	1.24115	0.974703	1.56108	0.0718181	0.118669	no	R	Early discontinuation	Abnormalities of breathing
R56	1.22729	0.651531	2.12624	0.493739	0.585816	no	R	Early discontinuation	Convulsions, not elsewhere classified
R26	1.22667	0.720367	1.96704	0.422545	0.521246	no	R	Early discontinuation	Abnormalities of gait and mobility
H33	1.22546	0.706505	1.99585	0.439951	0.539425	no	H	Early discontinuation	Retinal detachments and breaks
D64	1.21932	0.982079	1.49914	0.0658444	0.110838	no	D	Early discontinuation	Other anemias
M47	1.20799	0.776626	1.80459	0.377704	0.477598	no	M	Early discontinuation	Spondylosis
I80	1.20262	0.788616	1.76506	0.367534	0.466198	no	I	Early discontinuation	Phlebitis and thrombophlebitis
L90	1.19707	0.741206	1.84123	0.436166	0.535596	no	L	Early discontinuation	Atrophic disorders of skin
I25	1.19446	1.00361	1.41381	0.0419694	0.0769152	no	I	Early discontinuation	Chronic ischemic heart disease
E03	1.19405	0.991416	1.42843	0.056778	0.0995154	no	E	Early discontinuation	Other hypothyroidism
K44	1.18869	1.02283	1.37563	0.0221712	0.0434813	yes	K	Early discontinuation	Diaphragmatic hernia
E05	1.18701	0.707277	1.88231	0.489921	0.582998	no	E	Early discontinuation	Thyrotoxicosis [hyperthyroidism]
G47	1.18314	0.884183	1.55479	0.241982	0.326414	no	G	Early discontinuation	Sleep disorders
D17	1.18284	0.843675	1.61776	0.310792	0.40115	no	D	Early discontinuation	Benign lipomatous neoplasm
N39	1.17892	1.00169	1.38037	0.0440926	0.0797808	no	N	Early discontinuation	Other disorders of urinary system
M20	1.17472	0.916207	1.48691	0.191786	0.267639	no	M	Early discontinuation	Acquired deformities of fingers and toes
R93	1.16728	0.752262	1.73829	0.467297	0.564248	no	R	Early discontinuation	Abnormal findings on diagnostic imaging of other body structures
I20	1.16503	0.96453	1.39749	0.106101	0.165501	no	I	Early discontinuation	Angina pectoris
H04	1.16437	0.63341	1.98082	0.598043	0.688859	no	H	Early discontinuation	Disorders of lacrimal system
I21	1.16252	0.840039	1.57327	0.345747	0.441333	no	I	Early discontinuation	Acute myocardial infarction
K56	1.16161	0.756509	1.71357	0.470859	0.565311	no	K	Early discontinuation	Paralytic ileus and intestinal obstruction without hernia
D25	1.16129	0.919687	1.44998	0.197412	0.274542	no	D	Early discontinuation	Leiomyoma of uterus
N20	1.15912	0.76135	1.69756	0.468699	0.564248	no	N	Early discontinuation	Calculus of kidney and ureter
K35	1.14794	0.676254	1.83302	0.585326	0.676601	no	K	Early discontinuation	Acute appendicitis
N50	1.14718	0.623337	1.95424	0.635051	0.722706	no	N	Early discontinuation	Other and unspecified disorders of male genital organs
R47	1.14717	0.625499	1.94505	0.632634	0.720971	no	R	Early discontinuation	Speech disturbances, not elsewhere classified
K59	1.14699	0.93542	1.39423	0.177593	0.253757	no	K	Early discontinuation	Other functional intestinal disorders
E66	1.14676	0.923697	1.40951	0.203573	0.281656	no	E	Early discontinuation	Overweight and obesity
K66	1.14548	0.762441	1.66058	0.492449	0.585146	no	K	Early discontinuation	Other disorders of peritoneum
F10	1.14496	0.783145	1.6214	0.464515	0.561869	no	F	Early discontinuation	Alcohol related disorders
J45	1.14231	0.98886	1.3144	0.0667422	0.111652	no	J	Early discontinuation	Asthma
R04	1.14186	0.775898	1.62642	0.48089	0.574792	no	R	Early discontinuation	Hemorrhage from respiratory passages
H40	1.13894	0.728031	1.70662	0.547735	0.640478	no	H	Early discontinuation	Glaucoma
E78	1.13479	0.978015	1.31158	0.0910781	0.145905	no	E	Early discontinuation	Disorders of lipoprotein metabolism and other lipidemias
I84	1.13319	0.955024	1.33659	0.144577	0.21474	no	I	Early discontinuation	Haemorrhoids
G57	1.13311	0.616924	1.92555	0.66452	0.745739	no	G	Early discontinuation	Mononeuropathies of lower limb
N92	1.12889	0.93955	1.34806	0.18775	0.26475	no	N	Early discontinuation	Excessive, frequent and irregular menstruation
K50	1.12767	0.614613	1.91339	0.676003	0.753729	no	K	Early discontinuation	Crohn's disease [regional enteritis]
M15	1.12632	0.738048	1.65459	0.562039	0.653421	no	M	Early discontinuation	Polyosteoarthritis
F32	1.126	0.997474	1.26802	0.0525132	0.0924416	no	F	Early discontinuation	Major depressive disorder, single episode
M23	1.12326	0.718697	1.68112	0.59025	0.681317	no	M	Early discontinuation	Internal derangement of knee
K62	1.12296	0.955324	1.31316	0.152821	0.22295	no	K	Early discontinuation	Other diseases of anus and rectum
E14	1.12087	0.625621	1.86532	0.680074	0.754807	no	E	Early discontinuation	Diabetes mellitus, unspecified
J34	1.11924	0.831282	1.47802	0.442011	0.541128	no	J	Early discontinuation	Other and unspecified disorders of nose and nasal sinuses
Z53	1.11597	0.905796	1.36223	0.291436	0.380218	no	Z	Early discontinuation	Persons encountering health services for specific procedures and treatment, not carried out
H91	1.11495	0.698549	1.69805	0.629511	0.718425	no	H	Early discontinuation	Other and unspecified hearing loss
I73	1.11119	0.710794	1.66354	0.625469	0.714822	no	I	Early discontinuation	Other peripheral vascular diseases
I83	1.10913	0.860289	1.4099	0.410472	0.511035	no	I	Early discontinuation	Varicose veins of lower extremities
M16	1.10292	0.834532	1.43348	0.477096	0.571102	no	M	Early discontinuation	Osteoarthritis of hip
K29	1.09951	0.952036	1.26487	0.190427	0.266904	no	K	Early discontinuation	Gastritis and duodenitis
K80	1.0971	0.894364	1.33394	0.363127	0.462057	no	K	Early discontinuation	Cholelithiasis
K30	1.09696	0.886943	1.34371	0.382084	0.481629	no	K	Early discontinuation	Functional dyspepsia
M67	1.09218	0.711281	1.61113	0.671279	0.751237	no	M	Early discontinuation	Other disorders of synovium and tendon
M06	1.09076	0.640774	1.74828	0.732866	0.79913	no	M	Early discontinuation	Other rheumatoid arthritis
R50	1.08494	0.723898	1.56798	0.67817	0.753729	no	R	Early discontinuation	Fever of other and unknown origin
E11	1.08211	0.898923	1.29351	0.394981	0.493269	no	E	Early discontinuation	Type 2 diabetes mellitus
M17	1.07985	0.893851	1.29495	0.416257	0.515751	no	M	Early discontinuation	Osteoarthritis of knee
K25	1.07755	0.756402	1.4931	0.665941	0.746298	no	K	Early discontinuation	Gastric ulcer
F17	1.0736	0.85519	1.3325	0.529756	0.623061	no	F	Early discontinuation	Nicotine dependence
K13	1.07301	0.673318	1.6309	0.753749	0.810958	no	K	Early discontinuation	Other diseases of lip and oral mucosa
N81	1.06506	0.846894	1.32486	0.580449	0.671924	no	N	Early discontinuation	Female genital prolapse
L98	1.06102	0.71771	1.51591	0.755378	0.811629	no	L	Early discontinuation	Other disorders of skin and subcutaneous tissue, not elsewhere classified
R39	1.05832	0.736173	1.47734	0.74904	0.809124	no	R	Early discontinuation	Other and unspecified symptoms and signs involving the genitourinary system
M65	1.0575	0.601246	1.73695	0.835248	0.879896	no	M	Early discontinuation	Synovitis and tenosynovitis
R41	1.05454	0.687701	1.55288	0.797485	0.85009	no	R	Early discontinuation	Other symptoms and signs involving cognitive functions and awareness
R69	1.05421	0.884853	1.24822	0.547282	0.640478	no	R	Early discontinuation	Illness, unspecified
M75	1.05384	0.804211	1.35871	0.694639	0.766785	no	M	Early discontinuation	Shoulder lesions
C18	1.04883	0.558221	1.81029	0.872764	0.908754	no	C	Early discontinuation	Malignant neoplasm of colon
N84	1.04864	0.822619	1.32004	0.693485	0.766785	no	N	Early discontinuation	Polyp of female genital tract
A41	1.04762	0.665306	1.57569	0.831775	0.877381	no	A	Early discontinuation	Other sepsis
B96	1.04729	0.802449	1.3455	0.725587	0.792263	no	B	Early discontinuation	Other bacterial agents as the cause of diseases classified elsewhere
K57	1.04494	0.884743	1.22747	0.598489	0.688859	no	K	Early discontinuation	Diverticular disease of intestine
J44	1.03824	0.79785	1.33075	0.773356	0.828742	no	J	Early discontinuation	Other chronic obstructive pulmonary disease
G56	1.0378	0.833232	1.279	0.734053	0.799346	no	G	Early discontinuation	Mononeuropathies of upper limb
N32	1.02869	0.76871	1.35087	0.843821	0.886616	no	N	Early discontinuation	Other disorders of bladder
L03	1.02416	0.74355	1.37835	0.879206	0.914284	no	L	Early discontinuation	Cellulitis and acute lymphangitis
N35	1.02322	0.628773	1.57981	0.921788	0.948108	no	N	Early discontinuation	Urethral stricture
K08	1.02216	0.611471	1.61229	0.928998	0.950165	no	K	Early discontinuation	Other disorders of teeth and supporting structures
A04	1.01226	0.636286	1.53511	0.956536	0.969737	no	A	Early discontinuation	Other bacterial intestinal infections
R00	1.01204	0.754971	1.33063	0.933909	0.952776	no	R	Early discontinuation	Abnormalities of heart beat
R60	1.01147	0.489093	1.8717	0.973151	0.983621	no	R	Early discontinuation	Edema, not elsewhere classified
K22	1.00783	0.757274	1.31698	0.955884	0.969737	no	K	Early discontinuation	Other diseases of esophagus
Z37	1.00771	0.793856	1.26624	0.948541	0.965266	no	Z	Early discontinuation	Outcome of delivery
D50	1.00325	0.766105	1.29249	0.980594	0.988366	no	D	Early discontinuation	Iron deficiency anemia
C77	0.999194	0.676331	1.42637	0.99661	0.99661	no	C	Early discontinuation	Secondary and unspecified malignant neoplasm of lymph nodes
K26	0.998624	0.614	1.5407	0.995296	0.99653	no	K	Early discontinuation	Duodenal ulcer
D12	0.997747	0.780078	1.25936	0.985251	0.990153	no	D	Early discontinuation	Benign neoplasm of colon, rectum, anus and anal canal
M35	0.997045	0.555969	1.66172	0.991486	0.995181	no	M	Early discontinuation	Other systemic involvement of connective tissue
N94	0.993627	0.709032	1.3581	0.969164	0.981309	no	N	Early discontinuation	Pain and other conditions associated with female genital organs and menstrual cycle
L57	0.992332	0.497367	1.79084	0.981027	0.988366	no	L	Early discontinuation	Skin changes due to chronic exposure to nonionizing radiation
N31	0.991769	0.58466	1.58209	0.973882	0.983621	no	N	Early discontinuation	Neuromuscular dysfunction of bladder, not elsewhere classified
H25	0.990229	0.708712	1.35048	0.952286	0.967858	no	H	Early discontinuation	Age-related cataract
K76	0.980104	0.617323	1.48241	0.928014	0.950165	no	K	Early discontinuation	Other diseases of liver
N88	0.976501	0.521346	1.67786	0.935916	0.953619	no	N	Early discontinuation	Other noninflammatory disorders of cervix uteri
I35	0.968471	0.528467	1.64008	0.911035	0.940123	no	I	Early discontinuation	Nonrheumatic aortic valve disorders
H53	0.966344	0.594751	1.48894	0.883144	0.917198	no	H	Early discontinuation	Visual disturbances
K63	0.963492	0.624019	1.42565	0.859366	0.899726	no	K	Early discontinuation	Other diseases of intestine
J32	0.952756	0.533421	1.57883	0.860232	0.899726	no	J	Early discontinuation	Chronic sinusitis
R22	0.951359	0.52125	1.60205	0.860753	0.899726	no	R	Early discontinuation	Localized swelling, mass and lump of skin and subcutaneous tissue
H26	0.947642	0.729648	1.21248	0.677628	0.753729	no	H	Early discontinuation	Other cataract
H35	0.946978	0.529013	1.57402	0.843632	0.886616	no	H	Early discontinuation	Other retinal disorders
K42	0.94515	0.574401	1.47074	0.813079	0.864432	no	K	Early discontinuation	Umbilical hernia
M19	0.944878	0.694756	1.25798	0.707563	0.77996	no	M	Early discontinuation	Other and unspecified osteoarthritis
B37	0.943867	0.538648	1.54218	0.828421	0.876131	no	B	Early discontinuation	Candidiasis
K40	0.940179	0.682855	1.26599	0.694661	0.766785	no	K	Early discontinuation	Inguinal hernia
J18	0.939561	0.695874	1.2426	0.672782	0.751878	no	J	Early discontinuation	Pneumonia, unspecified organism
R94	0.939002	0.623313	1.36151	0.751297	0.809397	no	R	Early discontinuation	Abnormal results of function studies
N48	0.933873	0.433106	1.77739	0.847593	0.889422	no	N	Early discontinuation	Other disorders of penis
E04	0.931692	0.483666	1.63462	0.818261	0.867657	no	E	Early discontinuation	Other nontoxic goiter
K43	0.927588	0.584182	1.40316	0.735498	0.799841	no	K	Early discontinuation	Ventral hernia
L02	0.918059	0.53395	1.47737	0.740362	0.801206	no	L	Early discontinuation	Cutaneous abscess, furuncle and carbuncle
E83	0.906008	0.45689	1.62012	0.757587	0.812922	no	E	Early discontinuation	Disorders of mineral metabolism
N60	0.902888	0.494929	1.51935	0.719027	0.788295	no	N	Early discontinuation	Benign mammary dysplasia
J38	0.902203	0.468922	1.58012	0.737587	0.799961	no	J	Early discontinuation	d Diseases of vocal cords and larynx, not elsewhere classified
R29	0.901843	0.494915	1.51523	0.715326	0.785304	no	R	Early discontinuation	Other symptoms and signs involving the nervous and musculoskeletal systems
K51	0.891013	0.52717	1.41432	0.644737	0.729618	no	K	Early discontinuation	Ulcerative colitis
K04	0.880177	0.493666	1.45489	0.641073	0.726489	no	K	Early discontinuation	Diseases of pulp and periapical tissues
F43	0.877899	0.408994	1.65981	0.712303	0.783049	no	F	Early discontinuation	Reaction to severe stress, and adjustment disorders
D22	0.877199	0.574465	1.28476	0.52177	0.61546	no	D	Early discontinuation	Melanocytic nevi
N18	0.875056	0.455987	1.52677	0.662256	0.744232	no	N	Early discontinuation	Chronic kidney disease (CKD)
M18	0.874793	0.440541	1.56753	0.676566	0.753729	no	M	Early discontinuation	Osteoarthritis of first carpometacarpal joint
D05	0.873976	0.467188	1.499	0.647921	0.731173	no	D	Early discontinuation	Carcinoma in situ of breast
J98	0.85596	0.498441	1.37507	0.54546	0.639668	no	J	Early discontinuation	Other respiratory disorders
M13	0.852996	0.581786	1.20922	0.392758	0.491252	no	M	Early discontinuation	Other arthritis
N95	0.851541	0.64839	1.1	0.232589	0.316711	no	N	Early discontinuation	Menopausal and other perimenopausal disorders
I69	0.834545	0.389261	1.57473	0.607723	0.696511	no	I	Early discontinuation	Sequelae of cerebrovascular disease
E10	0.833028	0.501205	1.30377	0.451268	0.548308	no	E	Early discontinuation	Type 1 diabetes mellitus
I95	0.819049	0.548751	1.17747	0.303711	0.393267	no	I	Early discontinuation	Hypotension
N85	0.811638	0.553891	1.14975	0.26112	0.348735	no	N	Early discontinuation	Other noninflammatory disorders of uterus, except cervix
I67	0.789828	0.444198	1.30052	0.385898	0.485678	no	I	Early discontinuation	Other cerebrovascular diseases
N17	0.787358	0.480399	1.2187	0.311507	0.401431	no	N	Early discontinuation	Acute kidney failure
C50	0.785786	0.587212	1.03099	0.092576	0.147829	no	C	Early discontinuation	Malignant neoplasm of breast
E87	0.783637	0.495131	1.18031	0.269044	0.35463	no	E	Early discontinuation	Other disorders of fluid, electrolyte and acid-base balance
D23	0.783212	0.477715	1.21288	0.301358	0.391475	no	D	Early discontinuation	Other benign neoplasms of skin
N87	0.776679	0.378763	1.41886	0.448367	0.546558	no	N	Early discontinuation	Dysplasia of cervix uteri
K81	0.750832	0.438417	1.20171	0.262249	0.349666	no	K	Early discontinuation	Cholecystitis
N73	0.739666	0.457163	1.1332	0.190598	0.266904	no	N	Early discontinuation	Other female pelvic inflammatory diseases
J35	0.717082	0.299858	1.44964	0.400952	0.499953	no	J	Early discontinuation	Chronic diseases of tonsils and adenoids
R87	0.698807	0.310711	1.35835	0.334516	0.42903	no	R	Early discontinuation	Abnormal findings in specimens from female genital organs
R03	0.659306	0.309066	1.23453	0.23283	0.316711	no	R	Early discontinuation	Abnormal blood-pressure reading, without diagnosis
I63	0.620262	0.350131	1.01601	0.0767401	0.125773	no	I	Early discontinuation	Cerebral infarction
K83	0.605412	0.284221	1.13104	0.149512	0.219247	no	K	Early discontinuation	Other diseases of biliary tract
C78	0.542551	0.266701	0.9793	0.0625317	0.107273	no	C	Early discontinuation	Secondary malignant neoplasm of respiratory and digestive organs
G81	0.51998	0.232797	0.999726	0.0746592	0.122611	no	G	Early discontinuation	Hemiplegia and hemiparesis
C79	0.50989	0.214774	1.01861	0.0850563	0.137177	no	C	Early discontinuation	Secondary malignant neoplasm of other and unspecified sites
C34	0.482467	0.169283	1.07794	0.114916	0.177198	no	C	Early discontinuation	Malignant neoplasm of bronchus and lung
J33	0.47153	0.211808	0.901812	0.0392667	0.0729367	no	J	Early discontinuation	Nasal polyp
N64	0.265234	0.0650231	0.708769	0.0239	0.0464212	yes	N	Early discontinuation	Other disorders of breast

## Sheet: SupplTable8d_LateDiscontinue
Supplementary Table 8d. Association of SSRI late discontinuation with medical conditions
ICD	OR	LowCI	HighCI	P	FDR	Significance	Category	Phenotype	Full Description
F33	2.62742	1.82098	3.73793	1.30215e-07	9.31098e-07	yes	F	Late discontinuation	Major depressive disorder, recurrent
F32	2.41755	2.1978	2.6576	3.72339e-74	1.50425e-71	yes	F	Late discontinuation	Major depressive disorder, single episode
G93	2.34866	1.58815	3.4095	1.11473e-05	5.34825e-05	yes	G	Late discontinuation	Other disorders of brain
J96	2.17327	1.35997	3.37667	0.00078015	0.00236978	yes	J	Late discontinuation	Respiratory failure, not elsewhere classified
R47	2.12697	1.3717	3.21034	0.000479651	0.00156587	yes	R	Late discontinuation	Speech disturbances, not elsewhere classified
R52	2.08262	1.38007	3.0762	0.000319219	0.00109757	yes	R	Late discontinuation	Pain, unspecified
M18	2.04978	1.29599	3.15322	0.00148927	0.00416865	yes	M	Late discontinuation	Osteoarthritis of first carpometacarpal joint
E66	2.03999	1.72862	2.39892	1.43114e-17	3.30389e-16	yes	E	Late discontinuation	Overweight and obesity
R60	2.00966	1.20784	3.23199	0.00522473	0.0123078	yes	R	Late discontinuation	Edema, not elsewhere classified
F41	1.99453	1.71649	2.31103	8.75292e-20	2.94682e-18	yes	F	Late discontinuation	Other anxiety disorders
M47	1.98478	1.40213	2.76471	7.27826e-05	0.00029449	yes	M	Late discontinuation	Spondylosis
I69	1.93107	1.1847	3.03925	0.00594878	0.0137725	yes	I	Late discontinuation	Sequelae of cerebrovascular disease
R56	1.91571	1.18424	2.99812	0.00586292	0.0136128	yes	R	Late discontinuation	Convulsions, not elsewhere classified
I47	1.90828	1.29618	2.74914	0.000728116	0.00224673	yes	I	Late discontinuation	Paroxysmal tachycardia
G47	1.85466	1.4805	2.30725	4.69188e-08	3.57645e-07	yes	G	Late discontinuation	Sleep disorders
G43	1.84503	1.38012	2.43685	2.3378e-05	0.000104941	yes	G	Late discontinuation	Migraine
I26	1.84279	1.30496	2.55625	0.000354115	0.00120609	yes	I	Late discontinuation	Pulmonary embolism
M79	1.82103	1.4045	2.33876	3.95725e-06	2.02371e-05	yes	M	Late discontinuation	Other and unspecified soft tissue disorders, not elsewhere classified
I44	1.79867	1.24068	2.55104	0.00136971	0.00389692	yes	I	Late discontinuation	Atrioventricular and left bundle-branch block
J43	1.78926	1.1254	2.74958	0.0103588	0.0227443	yes	J	Late discontinuation	Emphysema
M19	1.7862	1.41948	2.22986	4.65796e-07	3.08494e-06	yes	M	Late discontinuation	Other and unspecified osteoarthritis
E04	1.77979	1.10445	2.77176	0.0136386	0.0286979	yes	E	Late discontinuation	Other nontoxic goiter
N31	1.75846	1.1964	2.5285	0.00302355	0.00770671	yes	N	Late discontinuation	Neuromuscular dysfunction of bladder, not elsewhere classified
M50	1.75131	1.16008	2.57642	0.00574203	0.0133705	yes	M	Late discontinuation	Cervical disc disorders
K59	1.73541	1.47416	2.03527	2.0456e-11	2.26417e-10	yes	K	Late discontinuation	Other functional intestinal disorders
M15	1.72565	1.22713	2.38428	0.00125003	0.00360724	yes	M	Late discontinuation	Polyosteoarthritis
E11	1.71441	1.48026	1.97981	3.60202e-13	4.34393e-12	yes	E	Late discontinuation	Type 2 diabetes mellitus
K43	1.70918	1.22355	2.34771	0.00123271	0.00356999	yes	K	Late discontinuation	Ventral hernia
E10	1.70353	1.206	2.36108	0.00183554	0.00496025	yes	E	Late discontinuation	Type 1 diabetes mellitus
K60	1.70135	1.23054	2.31494	0.000955767	0.00283919	yes	K	Late discontinuation	Fissure and fistula of anal and rectal regions
M51	1.69928	1.39461	2.05867	9.25494e-08	6.73693e-07	yes	M	Late discontinuation	Thoracic, thoracolumbar, and lumbosacral intervertebral disc disorders
N89	1.69522	1.11229	2.5167	0.0110076	0.0239734	yes	N	Late discontinuation	Other noninflammatory disorders of vagina
M54	1.68611	1.38733	2.03786	9.84453e-08	7.10213e-07	yes	M	Late discontinuation	Dorsalgia
I95	1.68604	1.27205	2.2069	0.000197329	0.000712879	yes	I	Late discontinuation	Hypotension
J98	1.68526	1.15588	2.40288	0.00505653	0.0119815	yes	J	Late discontinuation	Other respiratory disorders
I67	1.67666	1.1347	2.41641	0.00718919	0.0164092	yes	I	Late discontinuation	Other cerebrovascular diseases
D64	1.67643	1.40119	1.99603	1.02008e-08	8.49719e-08	yes	D	Late discontinuation	Other anemias
K31	1.67542	1.18694	2.31999	0.00248133	0.00650947	yes	K	Late discontinuation	Other diseases of stomach and duodenum
F17	1.655	1.38717	1.9652	1.4038e-08	1.14573e-07	yes	F	Late discontinuation	Nicotine dependence
H53	1.65466	1.15364	2.32373	0.00470739	0.0112532	yes	H	Late discontinuation	Visual disturbances
K21	1.65067	1.45654	1.8668	2.39947e-15	3.87755e-14	yes	K	Late discontinuation	Gastro-esophageal reflux disease
G57	1.64059	1.00291	2.58172	0.0391967	0.0729367	no	G	Late discontinuation	Mononeuropathies of lower limb
J44	1.63879	1.33152	2.00371	2.11792e-06	1.18019e-05	yes	J	Late discontinuation	Other chronic obstructive pulmonary disease
N48	1.63537	0.954236	2.68721	0.0611608	0.105145	no	N	Late discontinuation	Other disorders of penis
L03	1.63492	1.28102	2.06723	5.54266e-05	0.000232045	yes	L	Late discontinuation	Cellulitis and acute lymphangitis
K13	1.62718	1.12808	2.2972	0.00713365	0.016375	yes	K	Late discontinuation	Other diseases of lip and oral mucosa
K42	1.62143	1.12723	2.28477	0.00717783	0.0164092	yes	K	Late discontinuation	Umbilical hernia
R41	1.59991	1.15042	2.18565	0.0040209	0.00978581	yes	R	Late discontinuation	Other symptoms and signs involving cognitive functions and awareness
E87	1.58256	1.15026	2.14075	0.00369904	0.00911226	yes	E	Late discontinuation	Other disorders of fluid, electrolyte and acid-base balance
N18	1.56928	0.992174	2.39547	0.0441894	0.0797808	no	N	Late discontinuation	Chronic kidney disease (CKD)
K29	1.56695	1.39082	1.7621	9.86533e-14	1.31692e-12	yes	K	Late discontinuation	Gastritis and duodenitis
R06	1.56693	1.28058	1.90503	9.16563e-06	4.46134e-05	yes	R	Late discontinuation	Abnormalities of breathing
R07	1.56637	1.40098	1.74859	2.0449e-15	3.372e-14	yes	R	Late discontinuation	Pain in throat and chest
E78	1.56237	1.379	1.76672	1.64808e-12	1.90235e-11	yes	E	Late discontinuation	Disorders of lipoprotein metabolism and other lipidemias
K01	1.56164	0.982319	2.4	0.0495124	0.088119	no	K	Late discontinuation	Embedded and impacted teeth
M75	1.56097	1.25971	1.9201	3.39541e-05	0.000148297	yes	M	Late discontinuation	Shoulder lesions
G81	1.56093	1.00088	2.35792	0.0408661	0.0755601	no	G	Late discontinuation	Hemiplegia and hemiparesis
J18	1.5606	1.24145	1.94508	0.000100477	0.000392201	yes	J	Late discontinuation	Pneumonia, unspecified organism
I51	1.55921	1.09549	2.175	0.0109291	0.0238668	yes	I	Late discontinuation	Complications and ill-defined descriptions of heart disease
N88	1.55528	0.963574	2.41586	0.0584952	0.101862	no	N	Late discontinuation	Other noninflammatory disorders of cervix uteri
I45	1.55508	0.894422	2.56526	0.0984311	0.155034	no	I	Late discontinuation	Other conduction disorders
F10	1.55305	1.15227	2.06306	0.00299845	0.00766693	yes	F	Late discontinuation	Alcohol related disorders
N60	1.55118	0.996452	2.33734	0.0427356	0.0777711	no	N	Late discontinuation	Benign mammary dysplasia
R26	1.54647	0.996615	2.32089	0.0424129	0.0773581	no	R	Late discontinuation	Abnormalities of gait and mobility
K76	1.54644	1.09024	2.14857	0.0115621	0.024979	yes	K	Late discontinuation	Other diseases of liver
K25	1.54298	1.15927	2.0261	0.0022882	0.00605085	yes	K	Late discontinuation	Gastric ulcer
N30	1.54264	1.0622	2.18893	0.0184452	0.0371664	yes	N	Late discontinuation	Cystitis
B95	1.53107	1.1382	2.03075	0.00386299	0.00948722	yes	B	Late discontinuation	Streptococcus, Staphylococcus, and Enterococcus as the cause of diseases classified elsewhere
N90	1.53067	0.991754	2.28919	0.0452427	0.0812943	no	N	Late discontinuation	Other noninflammatory disorders of vulva and perineum
B96	1.52348	1.23137	1.87103	7.87624e-05	0.000313498	yes	B	Late discontinuation	Other bacterial agents as the cause of diseases classified elsewhere
G56	1.51667	1.27026	1.80187	2.96652e-06	1.59099e-05	yes	G	Late discontinuation	Mononeuropathies of upper limb
K04	1.51405	1.00219	2.22307	0.0405872	0.0752166	no	K	Late discontinuation	Diseases of pulp and periapical tissues
F43	1.51233	0.890069	2.45755	0.108435	0.168323	no	F	Late discontinuation	Reaction to severe stress, and adjustment disorders
L72	1.51133	1.18551	1.90792	0.000658733	0.00205504	yes	L	Late discontinuation	Follicular cysts of skin and subcutaneous tissue
K92	1.50718	1.22792	1.8375	6.52839e-05	0.000267764	yes	K	Late discontinuation	Other diseases of digestive system
I49	1.4962	0.916937	2.34608	0.0911909	0.145905	no	I	Late discontinuation	Other cardiac arrhythmias
R10	1.49565	1.34343	1.66277	1.35265e-13	1.73482e-12	yes	R	Late discontinuation	Abdominal and pelvic pain
K80	1.49491	1.26428	1.75987	1.86219e-06	1.07475e-05	yes	K	Late discontinuation	Cholelithiasis
M06	1.49445	0.968259	2.23529	0.0588305	0.102226	no	M	Late discontinuation	Other rheumatoid arthritis
E03	1.48427	1.26389	1.73627	1.07491e-06	6.68095e-06	yes	E	Late discontinuation	Other hypothyroidism
M35	1.48225	0.934418	2.2715	0.0811539	0.131407	no	M	Late discontinuation	Other systemic involvement of connective tissue
K82	1.47417	0.903003	2.31334	0.104197	0.162846	no	K	Late discontinuation	Other diseases of gallbladder
K44	1.47099	1.29154	1.67135	4.35199e-09	3.70148e-08	yes	K	Late discontinuation	Diaphragmatic hernia
B37	1.47065	0.960831	2.18298	0.0644577	0.11011	no	B	Late discontinuation	Candidiasis
M25	1.46821	1.03928	2.03257	0.0244669	0.0472948	yes	M	Late discontinuation	Other joint disorder, not elsewhere classified
G40	1.46619	1.04118	2.02432	0.0237357	0.0462132	yes	G	Late discontinuation	Epilepsy and recurrent seizures
M17	1.4523	1.24128	1.69273	2.38634e-06	1.31167e-05	yes	M	Late discontinuation	Osteoarthritis of knee
R20	1.44776	1.01629	2.019	0.0341508	0.0644717	no	R	Late discontinuation	Disturbances of skin sensation
I25	1.44612	1.2447	1.67485	1.09669e-06	6.7643e-06	yes	I	Late discontinuation	Chronic ischemic heart disease
K63	1.44552	1.03421	1.98246	0.0260998	0.0498786	yes	K	Late discontinuation	Other diseases of intestine
K22	1.44249	1.14731	1.79774	0.00136929	0.00389692	yes	K	Late discontinuation	Other diseases of esophagus
N81	1.43981	1.18539	1.73826	0.00018758	0.000682725	yes	N	Late discontinuation	Female genital prolapse
R39	1.43451	1.07643	1.88522	0.0114682	0.0249094	yes	R	Late discontinuation	Other and unspecified symptoms and signs involving the genitourinary system
D05	1.43286	0.898817	2.20027	0.113736	0.175715	no	D	Late discontinuation	Carcinoma in situ of breast
D50	1.43165	1.1536	1.76272	0.000897953	0.00268721	yes	D	Late discontinuation	Iron deficiency anemia
H02	1.43127	1.07032	1.88629	0.0129685	0.0275751	yes	H	Late discontinuation	Other disorders of eyelid
L90	1.42863	0.959383	2.07023	0.068181	0.113588	no	L	Late discontinuation	Atrophic disorders of skin
J45	1.42208	1.25725	1.60505	1.57499e-08	1.27259e-07	yes	J	Late discontinuation	Asthma
K83	1.42138	0.888265	2.1932	0.125632	0.19081	no	K	Late discontinuation	Other diseases of biliary tract
H91	1.41919	0.9645	2.03511	0.0652745	0.110682	no	H	Late discontinuation	Other and unspecified hearing loss
K66	1.40588	0.996124	1.94393	0.0452753	0.0812943	no	K	Late discontinuation	Other disorders of peritoneum
A04	1.40064	0.962368	1.98921	0.0681306	0.113588	no	A	Late discontinuation	Other bacterial intestinal infections
R04	1.40029	1.01711	1.89384	0.0333859	0.0631753	no	R	Late discontinuation	Hemorrhage from respiratory passages
L57	1.39767	0.788189	2.34722	0.226131	0.309161	no	L	Late discontinuation	Skin changes due to chronic exposure to nonionizing radiation
L40	1.39545	0.890768	2.1126	0.128863	0.195349	no	L	Late discontinuation	Psoriasis
H25	1.39373	1.05488	1.81722	0.0165583	0.0339571	yes	H	Late discontinuation	Age-related cataract
M13	1.38697	1.03371	1.83266	0.0248794	0.0479415	yes	M	Late discontinuation	Other arthritis
N13	1.38651	0.841717	2.18923	0.17807	0.253757	no	N	Late discontinuation	Obstructive and reflux uropathy
N87	1.38314	0.830133	2.20342	0.190491	0.266904	no	N	Late discontinuation	Dysplasia of cervix uteri
D23	1.38127	0.967493	1.92879	0.065784	0.110838	no	D	Late discontinuation	Other benign neoplasms of skin
K50	1.37746	0.836532	2.17421	0.186585	0.264029	no	K	Late discontinuation	Crohn's disease [regional enteritis]
M65	1.37134	0.861036	2.10367	0.163999	0.236945	no	M	Late discontinuation	Synovitis and tenosynovitis
C34	1.36689	0.760609	2.31303	0.267434	0.353661	no	C	Late discontinuation	Malignant neoplasm of bronchus and lung
N17	1.36442	0.959635	1.89802	0.073398	0.120785	no	N	Late discontinuation	Acute kidney failure
K90	1.36349	0.879338	2.04428	0.148128	0.218408	no	K	Late discontinuation	Intestinal malabsorption
B34	1.36051	0.875954	2.04426	0.152864	0.22295	no	B	Late discontinuation	Viral infection of unspecified site
N35	1.35913	0.922804	1.95095	0.107088	0.16672	no	N	Late discontinuation	Urethral stricture
K52	1.35572	1.1713	1.56382	3.6378e-05	0.000157184	yes	K	Late discontinuation	Other and unspecified noninfective gastroenteritis and colitis
M81	1.35478	0.912828	1.95498	0.116936	0.179628	no	M	Late discontinuation	Osteoporosis without current pathological fracture
J38	1.3521	0.829005	2.11862	0.205461	0.283782	no	J	Late discontinuation	d Diseases of vocal cords and larynx, not elsewhere classified
I73	1.34361	0.924055	1.90586	0.108743	0.168323	no	I	Late discontinuation	Other peripheral vascular diseases
R19	1.34224	1.14711	1.56422	0.00019763	0.000712879	yes	R	Late discontinuation	Other symptoms and signs involving the digestive system and abdomen
N39	1.33368	1.1563	1.53336	6.31443e-05	0.000261644	yes	N	Late discontinuation	Other disorders of urinary system
I84	1.33275	1.15172	1.53699	9.48293e-05	0.000371952	yes	I	Late discontinuation	Haemorrhoids
R63	1.3315	1.05556	1.66354	0.0135111	0.0285038	yes	R	Late discontinuation	Symptoms and signs concerning food and fluid intake
H04	1.33086	0.789585	2.139	0.258335	0.345587	no	H	Late discontinuation	Disorders of lacrimal system
K58	1.32889	1.05675	1.65612	0.0130096	0.0275899	yes	K	Late discontinuation	Irritable bowel syndrome
I20	1.32831	1.12643	1.5597	0.000623013	0.00195873	yes	I	Late discontinuation	Angina pectoris
R03	1.32711	0.796834	2.11307	0.252894	0.339433	no	R	Late discontinuation	Abnormal blood-pressure reading, without diagnosis
L02	1.32643	0.87592	1.94824	0.164513	0.236945	no	L	Late discontinuation	Cutaneous abscess, furuncle and carbuncle
N83	1.32479	1.01812	1.70345	0.0319569	0.0607556	no	N	Late discontinuation	Noninflammatory disorders of ovary, fallopian tube and broad ligament
K30	1.32052	1.10053	1.57559	0.00237245	0.00624409	yes	K	Late discontinuation	Functional dyspepsia
N32	1.31542	1.03357	1.65732	0.0226879	0.0442798	yes	N	Late discontinuation	Other disorders of bladder
C50	1.31039	1.04963	1.62187	0.014784	0.0309468	yes	C	Late discontinuation	Malignant neoplasm of breast
K91	1.30303	0.749733	2.14817	0.321408	0.412874	no	K	Late discontinuation	Intraoperative and postprocedural complications and disorders of digestive system, not elsewhere classified
K02	1.29307	0.865372	1.87705	0.191754	0.267639	no	K	Late discontinuation	Dental caries
J32	1.29262	0.821377	1.96044	0.2455	0.330606	no	J	Late discontinuation	Chronic sinusitis
R00	1.28876	1.01279	1.62293	0.034737	0.0652732	no	R	Late discontinuation	Abnormalities of heart beat
I50	1.28873	0.917624	1.77309	0.130279	0.197126	no	I	Late discontinuation	Heart failure
K62	1.28811	1.11982	1.47708	0.000336461	0.00115195	yes	K	Late discontinuation	Other diseases of anus and rectum
M23	1.28727	0.886071	1.82413	0.169201	0.242401	no	M	Late discontinuation	Internal derangement of knee
Z53	1.28713	1.07497	1.53259	0.00524514	0.01232	yes	Z	Late discontinuation	Persons encountering health services for specific procedures and treatment, not carried out
R69	1.28263	1.10309	1.48596	0.00105223	0.00308043	yes	R	Late discontinuation	Illness, unspecified
G45	1.27739	0.813454	1.93184	0.265233	0.351901	no	G	Late discontinuation	Transient cerebral ischemic attacks and related syndromes
I80	1.27278	0.881541	1.79304	0.181751	0.258548	no	I	Late discontinuation	Phlebitis and thrombophlebitis
K08	1.27272	0.835138	1.87881	0.241955	0.326414	no	K	Late discontinuation	Other disorders of teeth and supporting structures
E05	1.27096	0.809303	1.92237	0.275315	0.361127	no	E	Late discontinuation	Thyrotoxicosis [hyperthyroidism]
R79	1.26895	0.908663	1.73629	0.14841	0.218424	no	R	Late discontinuation	Other abnormal findings of blood chemistry
N93	1.26783	0.959674	1.65205	0.0863079	0.138918	no	N	Late discontinuation	Other abnormal uterine and vaginal bleeding
N92	1.2643	1.07799	1.47729	0.00351525	0.00879356	yes	N	Late discontinuation	Excessive, frequent and irregular menstruation
R59	1.25215	0.790305	1.9078	0.315131	0.405455	no	R	Late discontinuation	Enlarged lymph nodes
D17	1.24937	0.926042	1.658	0.13332	0.200601	no	D	Late discontinuation	Benign lipomatous neoplasm
A41	1.24571	0.855458	1.76686	0.233731	0.317394	no	A	Late discontinuation	Other sepsis
K57	1.23286	1.06762	1.41904	0.0039141	0.00958361	yes	K	Late discontinuation	Diverticular disease of intestine
N94	1.22881	0.928931	1.60354	0.138414	0.207109	no	N	Late discontinuation	Pain and other conditions associated with female genital organs and menstrual cycle
D12	1.22381	0.995008	1.49398	0.0512318	0.0907792	no	D	Late discontinuation	Benign neoplasm of colon, rectum, anus and anal canal
E14	1.21747	0.737426	1.91597	0.416813	0.515751	no	E	Late discontinuation	Diabetes mellitus, unspecified
C18	1.21693	0.713387	1.97238	0.44663	0.545957	no	C	Late discontinuation	Malignant neoplasm of colon
N95	1.21616	0.973238	1.50644	0.0788063	0.128783	no	N	Late discontinuation	Menopausal and other perimenopausal disorders
I34	1.21562	0.71308	1.96861	0.448475	0.546558	no	I	Late discontinuation	Nonrheumatic mitral valve disorders
N50	1.21063	0.733553	1.91584	0.432888	0.53238	no	N	Late discontinuation	Other and unspecified disorders of male genital organs
R22	1.21005	0.749074	1.87248	0.412444	0.511938	no	R	Late discontinuation	Localized swelling, mass and lump of skin and subcutaneous tissue
I21	1.20485	0.906473	1.57835	0.187045	0.264218	no	I	Late discontinuation	Acute myocardial infarction
L98	1.20322	0.860238	1.64765	0.263368	0.350504	no	L	Late discontinuation	Other disorders of skin and subcutaneous tissue, not elsewhere classified
E83	1.20185	0.706743	1.94028	0.472927	0.566951	no	E	Late discontinuation	Disorders of mineral metabolism
M16	1.2018	0.941114	1.51811	0.131343	0.198365	no	M	Late discontinuation	Osteoarthritis of hip
J33	1.20055	0.758761	1.8256	0.412465	0.511938	no	J	Late discontinuation	Nasal polyp
I35	1.19386	0.720024	1.88933	0.469275	0.564248	no	I	Late discontinuation	Nonrheumatic aortic valve disorders
N64	1.19347	0.666592	2.00877	0.526921	0.62063	no	N	Late discontinuation	Other disorders of breast
H26	1.16487	0.934259	1.43964	0.166099	0.23838	no	H	Late discontinuation	Other cataract
J35	1.15798	0.634158	1.97939	0.610912	0.699174	no	J	Late discontinuation	Chronic diseases of tonsils and adenoids
K51	1.14646	0.755218	1.68397	0.502518	0.593617	no	K	Late discontinuation	Ulcerative colitis
N85	1.13986	0.845188	1.51181	0.376665	0.47703	no	N	Late discontinuation	Other noninflammatory disorders of uterus, except cervix
N84	1.13728	0.917069	1.39848	0.231625	0.316137	no	N	Late discontinuation	Polyp of female genital tract
K56	1.12176	0.763785	1.60122	0.541665	0.636142	no	K	Late discontinuation	Paralytic ileus and intestinal obstruction without hernia
K81	1.10028	0.726038	1.61266	0.637585	0.724569	no	K	Late discontinuation	Cholecystitis
R30	1.09911	0.58928	1.90846	0.750753	0.809397	no	R	Late discontinuation	Pain associated with micturition
C77	1.09891	0.784613	1.50529	0.569474	0.660165	no	C	Late discontinuation	Secondary and unspecified malignant neoplasm of lymph nodes
R93	1.09217	0.725465	1.592	0.659018	0.741624	no	R	Late discontinuation	Abnormal findings on diagnostic imaging of other body structures
N73	1.08306	0.752931	1.51867	0.654865	0.737979	no	N	Late discontinuation	Other female pelvic inflammatory diseases
C79	1.06266	0.619419	1.72135	0.814617	0.864929	no	C	Late discontinuation	Secondary malignant neoplasm of other and unspecified sites
C44	1.05241	0.772743	1.40628	0.737554	0.799961	no	C	Late discontinuation	Other and unspecified malignant neoplasm of skin
R50	1.03898	0.723341	1.45423	0.829576	0.876206	no	R	Late discontinuation	Fever of other and unknown origin
I63	1.03413	0.693759	1.4929	0.863248	0.901168	no	I	Late discontinuation	Cerebral infarction
M20	1.03398	0.81312	1.30021	0.779936	0.833582	no	M	Late discontinuation	Acquired deformities of fingers and toes
J34	1.02931	0.787433	1.32695	0.827943	0.876131	no	J	Late discontinuation	Other and unspecified disorders of nose and nasal sinuses
I83	1.02841	0.813084	1.2866	0.81064	0.862974	no	I	Late discontinuation	Varicose veins of lower extremities
N80	1.02641	0.752762	1.37338	0.86478	0.901603	no	N	Late discontinuation	Endometriosis
R94	1.02432	0.722856	1.41712	0.888425	0.920317	no	R	Late discontinuation	Abnormal results of function studies
D25	1.01071	0.809307	1.25027	0.923466	0.948108	no	D	Late discontinuation	Leiomyoma of uterus
K35	0.998099	0.60745	1.56105	0.993662	0.996127	no	K	Late discontinuation	Acute appendicitis
K40	0.981336	0.746216	1.27248	0.889776	0.920536	no	K	Late discontinuation	Inguinal hernia
H40	0.975838	0.631831	1.4502	0.907769	0.937951	no	H	Late discontinuation	Glaucoma
K26	0.969806	0.626974	1.44409	0.885012	0.917958	no	K	Late discontinuation	Duodenal ulcer
N20	0.937811	0.630009	1.35137	0.740719	0.801206	no	N	Late discontinuation	Calculus of kidney and ureter
Z37	0.929206	0.753324	1.13818	0.485198	0.57823	no	Z	Late discontinuation	Outcome of delivery
H35	0.912325	0.533284	1.47199	0.721557	0.788928	no	H	Late discontinuation	Other retinal disorders
R29	0.903127	0.529052	1.45307	0.690861	0.765728	no	R	Late discontinuation	Other symptoms and signs involving the nervous and musculoskeletal systems
M72	0.872818	0.472365	1.49547	0.641046	0.726489	no	M	Late discontinuation	Fibroblastic disorders
H33	0.871518	0.501324	1.4237	0.603253	0.69237	no	H	Late discontinuation	Retinal detachments and breaks
M67	0.860095	0.570414	1.25256	0.450995	0.548308	no	M	Late discontinuation	Other disorders of synovium and tendon
D13	0.833452	0.428491	1.48328	0.561724	0.653421	no	D	Late discontinuation	m Benign neoplasm of other and ill-defined parts of digestive system
D22	0.79322	0.541667	1.1256	0.212971	0.292654	no	D	Late discontinuation	Melanocytic nevi
N28	0.771985	0.40972	1.33773	0.387344	0.485985	no	N	Late discontinuation	d Other disorders of kidney and ureter, not elsewhere classified
R87	0.76869	0.383554	1.39633	0.420303	0.519273	no	R	Late discontinuation	Abnormal findings in specimens from female genital organs
C78	0.763163	0.449447	1.219	0.28539	0.373131	no	C	Late discontinuation	Secondary malignant neoplasm of respiratory and digestive organs
H00	0.710832	0.329532	1.35434	0.338056	0.432883	no	H	Late discontinuation	Hordeolum and chalazion

## Sheet: SupplTable11_PGS
Supplementary Table 11. Association of antidepressant outcomes with polygenic scores
Group	Phenotype	Reference	Effect size (Beta/Odds ratio)	P	LowCI	HighCI	R2	Liability R2	Adjusted P	Prevalence
All	Antidepressant change	MDD	0.047	4.21e-109	0.042	0.051	0.0022	NA	1.05e-107	NA
All	Antidepressant change	SCZ	0.013	2.21e-10	0.0093	0.018	0.00018	NA	1.11e-09	NA
All	Antidepressant change	ADHD	0.025	1.24e-31	0.02	0.029	0.0006	NA	1.56e-30	NA
All	Antidepressant change	BIP	0.015	1.7e-12	0.011	0.019	0.00022	NA	1.06e-11	NA
Depression	Antidepressant change	MDD	0.038	3e-23	0.03	0.045	0.0014	NA	2.5e-22	NA
Depression	Antidepressant change	SCZ	0.015	0.0001	0.0073	0.022	0.00022	NA	0.00023	NA
Depression	Antidepressant change	ADHD	0.024	2.67e-10	0.017	0.031	0.00057	NA	1.11e-09	NA
Depression	Antidepressant change	BIP	0.019	1.05e-06	0.012	0.026	0.00035	NA	3.29e-06	NA
Nondepression	Antidepressant change	MDD	0.014	1.5e-06	0.0081	0.019	0.00019	NA	4.3e-06	NA
Nondepression	Antidepressant change	SCZ	0.0038	0.18	-0.0018	0.0094	1.5e-05	NA	0.27	NA
Nondepression	Antidepressant change	ADHD	0.0067	0.019	0.0011	0.012	4.5e-05	NA	0.037	NA
Nondepression	Antidepressant change	BIP	0.0031	0.28	-0.0025	0.0088	9.89e-06	NA	0.34	NA
Early	Discontinuation	MDD	1.02	0.43	0.97	1.08	7.2e-05	0.00026	0.49	0.0721207
Early	Discontinuation	SCZ	0.99	0.71	0.94	1.05	1.6e-05	5.7e-05	0.77	0.0721207
Early	Discontinuation	ADHD	1.03	0.26	0.98	1.09	0.00015	0.00052	0.34	0.0721207
Early	Discontinuation	BIP	1	0.87	0.94	1.05	3e-06	1.1e-05	0.88	0.0721207
Late	Discontinuation	MDD	1.09	9.8e-05	1.05	1.14	0.0014	0.0035	0.00023	0.13
Late	Discontinuation	SCZ	1.04	0.096	0.99	1.09	0.00026	0.00064	0.16	0.13
Late	Discontinuation	ADHD	1.13	1.42e-07	1.08	1.18	0.0026	0.0064	5.07e-07	0.13
Late	Discontinuation	BIP	1.07	0.0017	1.03	1.12	0.00092	0.0023	0.0036	0.13
